# Supplementary material for: Genomic signatures of past and present chromosomal instability in Barrett’s esophagus and early esophageal adenocarcinoma
Source: Nat Commun. 2023 Oct 4;14:6203. doi: 10.1038/s41467-023-41805-6 (PMC10550953; doi:10.1038/s41467-023-41805-6)
Supplement: Supplementary file 4 — Supplementary Data 1-10 [file 41467_2023_41805_MOESM4_ESM.zip]

Archive with 26 entries (25 files):
- Supplementary.Data/
- __MACOSX/._Supplementary.Data
- Supplementary.Data/Supplementary.Data.3.SCNAs.in.single.BE.cells.xlsx
- __MACOSX/Supplementary.Data/._Supplementary.Data.3.SCNAs.in.single.BE.cells.xlsx
- Supplementary.Data/~$Supplementary.Data.2.All.SCNA.xlsx
- __MACOSX/Supplementary.Data/._~$Supplementary.Data.2.All.SCNA.xlsx
- Supplementary.Data/Supplementary.Data.6.Evolution.Examples.xlsx
- __MACOSX/Supplementary.Data/._Supplementary.Data.6.Evolution.Examples.xlsx
- Supplementary.Data/Supplementary.Data.7.Chromothripsis.and.Focal.Amp.xlsx
- __MACOSX/Supplementary.Data/._Supplementary.Data.7.Chromothripsis.and.Focal.Amp.xlsx
- Supplementary.Data/Supplementary.Data.10.AllelicDepthPhasing.pdf
- __MACOSX/Supplementary.Data/._Supplementary.Data.10.AllelicDepthPhasing.pdf
- Supplementary.Data/Supplementary.Data.2.All.SCNA.xlsx
- __MACOSX/Supplementary.Data/._Supplementary.Data.2.All.SCNA.xlsx
- Supplementary.Data/Supplementary.Data.4.Local SCNAs and UPDs.xlsx
- __MACOSX/Supplementary.Data/._Supplementary.Data.4.Local SCNAs and UPDs.xlsx
- Supplementary.Data/Supplementary.Data.8.Longitudinal.BE.Re-analysis.xlsx
- __MACOSX/Supplementary.Data/._Supplementary.Data.8.Longitudinal.BE.Re-analysis.xlsx
- Supplementary.Data/Supplementary.Data.5.Terminal.Internal.SCNAs.xlsx
- __MACOSX/Supplementary.Data/._Supplementary.Data.5.Terminal.Internal.SCNAs.xlsx
- Supplementary.Data/Supplementary.Data.9.DownSamplePlots.pdf
- __MACOSX/Supplementary.Data/._Supplementary.Data.9.DownSamplePlots.pdf
- Supplementary.Data/Captions of Supplementary Data.pdf
- __MACOSX/Supplementary.Data/._Captions of Supplementary Data.pdf
- Supplementary.Data/Supplementary.Data.1.Sample.Summary.xlsx
- __MACOSX/Supplementary.Data/._Supplementary.Data.1.Sample.Summary.xlsx
