# Supplementary material for: Genomic signatures of past and present chromosomal instability in Barrett’s esophagus and early esophageal adenocarcinoma
Source: Nat Commun. 2023 Oct 4;14:6203. doi: 10.1038/s41467-023-41805-6 (PMC10550953; doi:10.1038/s41467-023-41805-6)
Supplement: Supplementary file 4 — Supplementary Data 1-10 [file 41467_2023_41805_MOESM4_ESM.zip › Supplementary.Data/Supplementary.Data.3.SCNAs.in.single.BE.cells.xlsx]

## Sheet: TP53 mutation status
Cell ID	TP53 p.R175H (chr17:7675088 C>T) genotype	Additional annotations
A10	homozygous ref	3,0:9:0,9,125
A11	homozygous ref	3,0:9:0,9,125
A12	homozygous ref	6,0:18:0,18,238
A2	homozygous ref	2,0:6:0,6,84
A3	no call	./.
A5	no call	./.
A6	homozygous ref	1,0:3:0,3,42
A9	homozygous ref	1,0:3:0,3,42
B11	homozygous ref	2,0:6:0,6,84
B12	homozygous ref	5,0:15:0,15,197
B3	homozygous ref	1,0:3:0,3,39
B4	homozygous ref	13,0:39:0,39,507
B6	homozygous ref	1,0:3:0,3,42
B7	no call	./.
B8	no call	./.
B9	no call	./.
C1	homozygous alt	0,3:9:124,9,0
C10	homozygous ref	1,0:3:0,3,42
C11	no call	./.
C12	homozygous ref	5,0:15:0,15,209
C2	homozygous alt	0,2:6:82,6,0
C4	heterozygous (potentially 2-cell mixture)	4,1:27:27,0,151
C5	homozygous alt	0,1:3:42,3,0
C7	homozygous ref	1,0:3:0,3,42
C9	no call	./.
D10	homozygous ref	1,0:3:0,3,42
D11	no call	./.
D12	homozygous ref	1,0:3:0,3,42
D2	homozygous ref	3,0:9:0,9,125
D3	homozygous ref	1,0:3:0,3,42
D5	homozygous alt	0,3:9:125,9,0
D6	no call	./.
D7	homozygous alt	0,1:3:42,3,0
D9	homozygous ref	1,0:3:0,3,42
E1	homozygous ref	2,0:6:0,6,84
E10	no call	./.
E12	homozygous ref	7,0:21:0,21,259
E2	no call	./.
E4	homozygous ref	3,0:9:0,9,122
E5	no call	./.
E7	homozygous ref	5,0:15:0,15,209
E9	homozygous ref	2,0:6:0,6,82
F1	homozygous ref	1,0:3:0,3,42
F11	homozygous alt	0,2:6:83,6,0
F12	homozygous alt	0,4:12:167,12,0
F2	homozygous alt	0,1:3:41,3,0
F6	homozygous ref	2,0:6:0,6,84
F7	homozygous alt	0,2:6:84,6,0
F8	no call	./.
G1	homozygous alt	0,1:3:42,3,0
G10	homozygous ref	3,0:9:0,9,125
G11	no call	./.
G12	heterozygous (low variant allelic count)	4,1:27:27,0,152
G2	homozygous ref	10,0:30:0,30,418
G3	homozygous ref	1,0:3:0,3,42
G4	homozygous ref	6,0:18:0,18,251
G6	homozygous ref	2,0:6:0,6,84
G7	homozygous ref	4,0:12:0,12,167
G9	no call	./.
H1	homozygous ref	2,0:6:0,6,84
H10	no call	./.
H11	homozygous ref	4,0:12:0,12,167
H12	homozygous ref	11,0:33:0,33,459
H2	heterozygous (low variant allelic count)	3,1:30:30,0,113
H4	no call	./.
H5	homozygous ref	4,0:12:0,12,167
H6	homozygous ref	1,0:3:0,3,42
H7	no call	./.
H8	homozygous ref	1,0:3:0,3,42
H9	homozygous alt	0,1:3:42,3,0

## Sheet: Disomic cells (31 cells)
Cell_ID	3p UPD status
A2	partial
A3	partial
A9	0-33Mb
A11	0-33Mb
B4	0-33Mb
B6	0-33Mb
B8	0-33Mb
B9	0-33Mb
B12	0-33Mb
C11	0-33Mb
D3	0-33Mb
D6	0-33Mb
E1	partial
E4	0-33Mb
E7	partial
E10	0-33Mb
F8	0-33Mb
G2	0-33Mb
G7	0-33Mb
G9	0-33Mb
G10	0-33Mb
G11	0-33Mb
G12	0-33Mb
H2	0-33Mb
H4	0-33Mb
H5	0-33Mb
H6	0-33Mb
H7	0-33Mb
H10	0-33Mb
H11	0-33Mb
H12	0-33Mb
H1 (100 cell)	0-33Mb

## Sheet: Disomic + sporadic (2 cells)
Cell_ID	SCNA
C7	4q internal deletion
E9	3p-terminal duplication

## Sheet: 1q UPD+1p losses (5 cells)
Cell_ID	additional SCNA
A12	chrY loss
C9	chrY loss
D12	chrY loss
F1	chrY loss
H8

## Sheet: 9p UPD (14 cells)
Cell_ID	UPD range	additional SCNA
A5	0-38Mb
A6	0-38Mb
A10	0-36Mb
B3	0-28Mb
B11	0-38Mb
C10	0-38Mb
C12	0-38Mb
D9	0-38Mb
E12	0-38Mb
F6	0-39Mb
G3	0-28Mb
G4	0-25Mb
G6	0-38Mb
D10	0-38Mb	7p & 8p focal gain

## Sheet: 17p loss & UPD
Cell_ID	17p CN_A	17q CN_A	18p CN_A	18q CN_A	Additional SCNA
D2	0	2	1	1
B7	0	1	1	0
E5	0	1	1	0
E2	0	1	1	1	chr6 p-terminal loss & gain
C4(2-cell mixture?)	1	2	2	1

## Sheet: Aneuploid
	near diploid			near tetraploid
Cell ID	G1	D11	F12	H9	C1	D5	C2	F11	C5	F7	D7	F2
chr1A (red)		1,2		2	2	2	2	2	2	2	2	2
chr1B (blue)		0,1		2	2	2	2	2	1,2	1,2	1,2	1,2
chr2A	1	1	1	2,3	2,3	2,3	2	2	2	2	2	2
chr2B	0,1	0,1	0,1	0,1,2	0,1,2	0,1,2	0,1	0,1	1,2	1,2	1,2	1,2
chr3A		0,1		2	2	2	2	1,2	2	1,2	2	2
chr3B		1		2	2	2	2	2	1,2	2	2	2
chr4A				2	2	2	2	2	2	2	1	1
chr4B				1,2	1,2	2	2	2	2	2	2	2
chr5A				1,2	1,2	2	1,2	1,3	1,2	1,2	1,2	1,2
chr5B				2	2	2	2	2	1	1	1	1
chr6A				2	2	2	2	2	2	2	2	2
chr6B				2	2	2	2	2	1,2	1,2	1,2	1,2
chr7A				2	2	2	2	2	2	2	2	2
chr7B				2	2	2	2	2	1	1	1	1
chr8A				2	2	2	2	2	2	2	2	2
chr8B				2	2	2	2	1,2	2	2	2	1,2
chr9A	1	1	1	2	2	2	3	3	1	2	2	1
chr9B	0,1,2	0,1,2	0,1	0,1	0,1	0,1	0,1	0,1	1,2	1,2	1,2	1,2
chr10A				2	2	2	2	2	2	2	2	2
chr10B				2	2	2	2	2	1,2	1,2	1,2	1,2
chr11A	0,1			2	2	2	2	2	1,2	1,2	1,2	1,2
chr11B	1,2			2	2	2	2	2	2	2	2	2
chr12A				2	2	2	2	2	1	1	1	1
chr12B				2	2	2	2	2	2	2	2	2
chr13A		1		2	2	2	2	2	2	2	2	2
chr13B		0		2	2	2	1	1	1	1	1	1
chr14A				2	2	2	2	1	1	1	1	1
chr14B				2	2	2	2	2	2	2	2	2
chr15A		0		2	2	2	2	2	2	2	2	2
chr15B		1		2	2	2	1	1	1	1	1	1
chr16A				2	2	2	2	2	2	2	2	2
chr16B				2	2	2	2	2	2	2	2	2
chr17A	1	1	1	2	2	2	2	2	2,3	2	2	2
chr17B	0,1	0,1	0,2	0,2	0,2	0,4	0,2	0,3	0,2,3,4	0,1,2,3,5	0,2	0,2
chr18A	0,1,3	0,1,3	0,2,4	0,2,6	0,2,6	0,4,8	0,2,6	0,2,3,4	0,4	0,2,3	0,3	0,2,3
chr18B	1	1	1	2	2	2	2	2	2	2	2	2
chr19A				1	2	2	2	2	1,2	1,2	1,2	1,2
chr19B				2	2	2	1	2	1	1	1	1
chr20A		1		2	2	2	2	2	2	2	2	2
chr20B		0,1		2	2	2	2	2	1,2	1,2	1,2	1,2
chr21A		1		2	2	2	2	2	2	2	2	2
chr21B		0,1		1	1	2	1	1	2	1	1	1
chr22A				2	2	2	2	2	2	2	2	2
chr22B				2	2	2	1	1	0,1	0,1	0	0,1
chrX	1	1	1	2	2	2	2	2	2,1	2	2	2
chrY	0	0	0,1	0	0	0	0	0	1	1	1	0
