# Supplementary material for: Genomic signatures of past and present chromosomal instability in Barrett’s esophagus and early esophageal adenocarcinoma
Source: Nat Commun. 2023 Oct 4;14:6203. doi: 10.1038/s41467-023-41805-6 (PMC10550953; doi:10.1038/s41467-023-41805-6)
Supplement: Supplementary file 4 — Supplementary Data 1-10 [file 41467_2023_41805_MOESM4_ESM.zip › Supplementary.Data/Supplementary.Data.6.Evolution.Examples.xlsx]

## Sheet: Progressive SCNAs
Patient_ID	Altered region	Haplotype	Inferred evolutionary history of SCNA	Affected Sample	Phylogenetic pattern	Relative timing to WGD	Additional remark
Patient02	4q	black	progressive losses from telomeric end	HGD1,HGD2,IMEAC3/IMEAC1/IMEAC2	branching	NA
Patient03	13q	black	progressive losses from telomeric end	HGD1/HGD2,IMEAC	branching	before
Patient05	1q	black	paracentric loss > progressive losses from the telomeric end	HGD/EAC	branching	NA	subclonal in HGD
Patient05	6q	black	terminal loss > terminal gain > progressive losses from the centromeric end	HGD/EAC	branching	NA
Patient10	11p	black	progressive losses from telomeric end	HGD (subclonal)/IMEAC	branching	after
Patient11	15q	black	terminal gain > progressive losses from the centromeric end	HGD/IMEAC	branching	NA
Patient11	17p	black	terminal gain > progressive losses from the centromeric end	HGD/IMEAC	branching	NA
Patient12	2q	black	terminal gain > progressive losses from the centromeric end	HGD/IMEAC1/IMEAC2	branching	after
Patient15	4q	black	progressive losses from telomeric end	HGD2/IMEAC2/EAC1	branching	NA
Patient15	4q	gray	progressive losses from telomeric end	IMEAC2/HGD2	branching	NA
Patient15	7q	gray	progressive losses from telomeric end	HGD2 (subclonal)/EAC1	branching	NA

## Sheet: Branching evolution
Patient_ID	Altered region	Haplotype	span	Affected Sample	Inferred evolutionary history of SCNA	Relative timing to WGD
Patient01	1p	black	p-terminus	IMEAC2,IMEAC3	terminal loss > BFB amplification	before
			p-terminus	EAC	chromothripsis > BFB amplification	before
	5p	black	paracentric	IMEAC2,IMEAC3	paracentric loss	before
			whole arm	EAC1	paracentric gain > additional chromothripsis	before
	6p	black	whole-arm	IMEAC2,IMEAC3	chromothripsis	before
			whole-arm	EAC1	chromothripsis	before
	8p	black	p-terminus	IMEAC2,IMEAC3	BFB amplification > chromothripsis	before
			p-terminus	EAC1	BFB amplification > chromothripsis	before
	15q	black	q-terminus	IMEAC2,IMEAC3	terminal gain > terminal gain	before
			q-terminus	EAC1	terminal gain > terminal loss	before
	16p	black	p-terminus	IMEAC2,IMEAC3	terminal loss	before
			whole arm	EAC1	chromothripsis > BFB amplification	before
Patient03	2q	black	q-terminus	HGD1	terminal loss	after
			q-terminus	HGD2	terminal loss with retention	after
			q-terminus	IMEAC	terminal gain	after
	4q	gray	q-terminus	HGD2,IMEAC	terminal loss > 2x terminal gains	before
			q-terminus	HGD1	terminal loss > 2x terminal gains (different boundary)	before
	7q	black	q-terminus	HGD1	terminal loss > terminal gain + chromothripsis	before
			q-terminus	HGD2,IMEAC	terminal loss	between 1st and 2nd
	10q	black	q-terminus	IMEAC	terminal loss > terminal gain	before
			whole-arm	HGD1	chromothripsis	after/subclonal
	14q	black	q-terminus	HGD1	terminal gain	before
			paracentric	HGD2,IMEAC	terminal loss > chromothripsis > amplification	between 1st and 2nd
	18q	black	paracentric	HGD1	chromothripsis	before
			q-terminus	HGD2,IMEAC	terminal loss	between 1st and 2nd
	19	black	p and q	HGD1	p-terminal loss + pericentric deletion on 19q	before
			p-terminus	HGD2,IMEAC	p-terminal gain	between 1st and 2nd
Patient04	6p	black	paracentric	HGD	p-terminal loss > chromothripsis	before
			paracentric	IMEAC	p-terminal gain > chromothripsis	before
	15q	black	whole arm	HGD	paracentric loss > chromothripsis	before
			paracentric	IMEAC	paracentric loss	before
	20q	black	whole arm	HGD	chromothripsis	before
			whole-arm	IMEAC	chromothripsis	before
	Xp	gray	p-terminus	HGD	p-terminal loss (subclonal)	after
			p-terminus	IMEAC	p-terminal loss > duplication + chromothripsis	after
	Xq	black	q-terminus	HGD	q-terminal retention	before
			paracentric	IMEAC	q-terminal loss > chromothripsis > amplification	before
Patient05	2q	black	q-terminus	HGD	paracentric loss > chromothripsis	NA
			q-terminus	EAC	paracentric loss > chromothripsis	NA
	6q	black	q-terminus	HGD	terminal loss > terminal gain	NA
			q-terminus	EAC	terminal loss > terminal gain (different boundary)	NA
	18p	black	p-terminus	HGD	p-terminal gain	NA
			p-terminus	EAC	p-terminal loss	NA
Patient06	2q	black	paracentric	LGD2,HGD2	paracentric loss > terminal gain	NA
			paracentric	EAC	paracentric loss > terminal gain with sloping boundaries	before
	6p	black	p-terminus	LGD2	terminal loss > terminal gain	NA
			p-terminus	HGD2	terminal loss > terminal gain (different copy-number states/breakpoints)	NA
	7q	black	q-terminus	BE,LGD1	terminal loss	before
			q-arm	LGD2,HGD2,EAC	terminal loss > chromothripsis	before
	10	black	pericentric	LGD2,HGD2	p-terminal loss > chromothripsis > amplification	before
			pericentric	EAC	p-terminal loss > chromothripsis > amplification (different amplified segments/states)	before
	15q	black	paracentric	LGD2	paracentric loss > chromothripsis > amplification	NA
			paracentric	HGD2	paracentric loss	NA
			paracentric	EAC	paracentric loss > terminal duplication (telomeric break end)	before
	18q	gray	q-terminus	BE	terminal loss with partial retention	NA
			q-terminus	LGD1	terminal loss with partial retention and duplication	NA
Patient07	17q	black	paracentric	LGD1,HGD1	paracentric gain	NA
			whole-arm	LGD2,EAC	chromothripsis > amplification	before
	18p	black	p-terminus	LGD1,HGD1	p-terminal loss	NA
			paracentric	LGD2,EAC	paracentric loss	before
	18q	black	sub-arm	LGD1,HGD1,HGD2	partial retention	NA
			sub-arm	LGD2,EAC	partial retention	before
Patient08	6	black	whole chr	HGD1,IMEAC	p-terminal loss > chromothripsis > amplification	before
			whole-chr	HGD2	p-terminal loss > chromothripsis > amplification (different amplified segments/states)	before
Patient09	8q	black	sub-arm	IMEAC2	chromothripsis > amplification	before
			sum-arm	EAC1	chromothripsis > amplification (different amplified segments/states)	before
Patient10	7q	black	q-terminus	HGD	q-terminal loss	before
			q-terminus	IMEAC	q-terminal loss > chromothripsis > amplification	before
Patient11	6p	black	p-terminus	HGD	p-terminal gain	NA
			p-terminus	IMEAC	p-terminal loss after whole-chromosome gain	NA
	6q	black	q-terminus	HGD	q-terminal gain > chromothripsis > amplification	NA
			q-terminus	IMEAC	q-terminal loss > 2x terminal duplications	NA
Patient15	2q	black	paracentric	EAC1	paracentric loss > chromothripsis > amplification	NA
			paracentric	BE, HGD2, IMEAC2	paracentric gain > amplification	NA
	5q	black	sub-arm	BE, HGD2, IMEAC2	partial rention with different boundaries	NA
	11p	black	p-terminus	HGD2	p-terminal loss > terminal duplication (subclonal)	NA
			p-terminus	EAC1	p-terminal loss > terminal duplication (different boundaries)	NA
	18q	black	whole-arm	BE, HGD2, IMEAC2	chromothripsis > duplication	NA
			sub-arm	EAC	paracentric loss > amplification	NA

## Sheet: Complementary retention loss
Patient_ID	Altered region	Haplotype	span	Affected Sample	Copy number pattern	Relative timing to WGD	Copy-number feature
Patient04	7q	black	sub-arm	HGD	terminal loss	before	loss
				IMEAC	BFB amplification		amp
Patient04	17q	black	sub-arm	HGD	terminal gain	before	gain
				IMEAC	2x terminal gain		loss
Patient11	14q	black	whole-arm	HGD	complementary retention after chromothripsis	NA	CN=0,1,2
				IMEAC	complementary retention after chromothripsis		CN=0,2
Patient11	18p	black	p-terminus	HGD	complementary retention after chromothripsis	NA	CN=0,1
				IMEAC	complementary retention after chromothripsis		CN=0,2
