# Supplementary material for: Genomic signatures of past and present chromosomal instability in Barrett’s esophagus and early esophageal adenocarcinoma
Source: Nat Commun. 2023 Oct 4;14:6203. doi: 10.1038/s41467-023-41805-6 (PMC10550953; doi:10.1038/s41467-023-41805-6)
Supplement: Supplementary file 4 — Supplementary Data 1-10 [file 41467_2023_41805_MOESM4_ESM.zip › Supplementary.Data/Supplementary.Data.7.Chromothripsis.and.Focal.Amp.xlsx]

## Sheet: Chromothripsis (all)
Patient_ID	Altered region	Haplotype	Affected Sample	Phylogenetic pattern	Relative timing to WGD	Span	Telomere loss?	Chromothripsis classification	Copy-number feature	Inferred evolutionary history	Preceding/concurrent alteration	Downstream alteration	Relationship to bridge resolution	Relationship to micronucleation
Patient01	1p	black	EAC1	branching	before	terminal	yes	regional	interspersed deletions + amplified CN states	chromothripsis > BFB amplification		amplification	direct
Patient01	5p	black	EAC1	branching	before	whole-arm	no	whole-arm	3-state (CN=0,2,4)	paracentric gain > chromothripsis	paracentric gain		downstream	yes
Patient01	6p	black	IMEAC2,IMEAC3/EAC1	complementary	before	paracentric	yes (IMEAC2/3); no (EAC1)	regional	2-state (CN=0,2 in IMEAC2/3; CN=0,1 in EAC1)	complementary retention + chromothripsis (no shared CN breakpoint)			likely direct
Patient01	7q	black	IMEAC2,IMEAC3	shared	before	paracentric duplication	no	regional	2-state (CN=2,4 in paracentric gain)	terminal loss (partial retention) > paracentric gain + chromothripsis	terminal loss paracentric gain	WGD	direct
Patient01	8p	black	IMEAC2,IMEAC3/EAC1	branching	before	terminal	yes	regional	2-state (CN=0,1) + focal amp (multiple CN states)	BFB amplification > chromothripsis	amplification		direct
Patient01	11q	black	HGD	private subclonal	before	whole-arm	no	whole-arm	multiple	NA (subclonal)	p-terminal loss		possibly downstream	possibly
Patient01	13q	black	HGD	private subclonal	before	whole-arm minus terminus	yes	regional	interspersed deletions + multiple gained CN states	terminal loss > chromothripsis	terminal loss (subclonal)		possibly downstream	possibly
Patient01	16p	black	EAC1	branching	before	whole-arm minus terminus	yes	regional	interspersed deletions + multiple gained CN states	terminal loss > chromothripsis > BFB amplification	terminal loss	amplification	downstream	possibly
Patient02	12p	black	IMEAC1	private subclonal	NA	whole-arm	yes	whole-arm	multiple CN states (subclonal)	NA (subclonal)	q-arm terminal loss		possibly downstream	possibly
Patient02	17q	black	HGD1,2; IMEAC1-3	ancestral	NA	whole-arm	no	whole-arm	3-state (CN=0,1,2)	p-terminal loss > BFB amplification > translocation > chromothripsis	translocation		downstream	yes
Patient02	18p	black	HGD1,2; IMEAC1-3	ancestral	NA	whole-arm	no	whole-arm	3-state (CN=0,1,2)	q-terminal loss > translocation > chromothripsis	translocation		downstream	yes
Patient03	1q	gray	IMEAC	private	after 2nd WGD	whole-arm	no	whole-arm	2-state (CN=1,2)	standalone chromothripsis				yes
Patient03	2q	black	HGD2	private subclonal	after 2nd WGD	paracentric	NA	regional	subclonal	NA (subclonal)
Patient03	3q	black	HGD1	private	after WGD	whole-arm	yes	whole-arm	2-state (CN=1,2)	standalone chromothripsis				yes
Patient03	4p and q	black	HGD1	private	after WGD	pericentric	yes	regional	3-state (CN=1,2,3)	q-terminal loss > chromothripsis > duplication	terminal loss	duplication	downstream	yes
Patient03	5q	black	HGD2,IMEAC	shared	before 2nd WGD	paracentric	no	regional	2-state (CN=0,2)	paracentric loss + chromothripsis	paracentric loss	WGD	direct
Patient03	6p	black	HGD1	private subclonal	after WGD	whole-arm minus terminus	yes	regional	subclonal	NA (subclonal)	terminal loss		possibly downstream	possibly
Patient03	7q	black	HGD1	branching	before WGD	paracentric	yes	regional	3-state (CN=0,1,2)	terminal loss > terminal gain + chromothripsis	terminal loss + terminal duplication		direct
Patient03	8p	black	HGD1	private subclonal	after WGD	paracentric	no	regional	3 state (subclonal)	NA (subclonal)
Patient03	8q	black	HGD1	private subclonal	after WGD	whole-arm	no	whole-arm	2-state (subclonal)	NA (subclonal)				yes
Patient03	10q	black	HGD1	branching	after WGD	whole-arm	NA	whole-arm	multiple (subclonal)	NA (subclonal)				likely
Patient03	11q	black	HGD2,IMEAC	shared	before WGD	terminal gain	yes	regional	multiple (CN=0,2,4,6)	terminal loss > terminal gain + chromothripsis	terminal loss + terminal duplication		direct
Patient03	14q	black	HGD1/HGD2,IMEAC	complementary	before	paracentric duplication	no	regional	amp	complementary segmental gains + chromothripsis (HGD1/HGD2,IMEAC) > amplification with both shared and complementary breakpoints	BFB	amplification	direct
Patient03	15q	black	IMEAC	private	before 1st WGD	terminal gain	no	regional	amp	terminal gain > terminal gain + chromothripsis	terminal gain		likely direct
Patient03	18p	black	HGD2,IMEAC	shared	between 1st and 2nd WGD	whole-arm	no	whole-arm	multiple (subclonal)	NA (subclonal)	terminal gain (subclonal)			uncertain
Patient03	18q	black	HGD1	branching	after 2nd WGD	terminal	no	regional	2-state (CN=0,1)	standalone chromothripsis			direct
Patient03	21q	gray	HGD1	private	after 2nd WGD	whole-arm	no	whole-arm	3-state (CN=0,1,2)	standalone chromothripsis				yes
Patient03	21q	black	HGD1	private	after 2nd WGD	whole-arm	no	whole-arm	2-state (CN=0,1)	standalone chromothripsis				yes
Patient03	22q	black	HGD2,IMEAC	shared	unclear	whole-arm	no	whole-arm	amp	BFB + chromothripsis	amplification			uncertain
Patient03	Xp	black	HGD1	private	after 2nd WGD	terminal	no	regional	3-state (CN=1,2,3)	terminal gain + chromothripsis	terminal gain		direct
Patient04	5p and q	black	IMEAC	private	before	whole-chromosome	no	whole-chromosome	3-state (CN=0,2,4)	para/pericentric deletion > chromothripsis on both arms				yes
Patient04	6p	black	HGD	complementary	after	whole-arm minus terminus	yes	regional	2-state (CN=0,1)	terminal loss + chromothripsis	terminal loss		direct
Patient04	6p	black	IMEAC	complementary	before	terminal	no	regional	2-state (CN=2,4)	terminal gain + chromothripsis	terminal gain		direct
Patient04	8q	black	IMEAC	private	before	terminal gain	no	regional	multiple (CN=4,5,6,7)	paracentric deletion > chromothripsis	paracentric loss	duplication	downstream
Patient04	9p	black	HGD	private	after	whole-arm	no	whole-arm	3-state (CN=1,2,3)	standalone chromothripsis				likely
Patient04	10p	black	IMEAC	private	after	whole-arm	yes	whole-arm	3-state (CN=0,1,2)	standalone chromothripsis				yes
Patient04	11p and q	black	IMEAC	private	before and after	pericentric	yes (both ter.)	regional	4-state (CN=0,3,6,9)	pericentric retention > chromothripsis > amplification	terminal losses	amplification	downstream	yes
Patient04	11p and q	gray	IMEAC	private	after	whole-chromosome	no	whole-chromosome	3-state (CN=1,2,3)	standalone chromothripsis				yes
Patient04	14q	black	HGD	private	after	whole-arm minus terminus	yes	regional	2-state (CN=1,2)	terminal loss > chromothripsis	terminal loss		downstream	yes
Patient04	15q	black	HGD	branching	after	terminal	no	regional	3-state (CN=0,1,2)	para/pericentric loss > chromothripsis	paracentric loss		downstream	yes
Patient04	16q	gray	IMEAC	private	before	terminal	no	regional	3-state (CN=0,2,4)	paracentric loss + chromothripsis	paracentric loss		direct
Patient04	18p	black	HGD	private subclonal	before	whole-arm	no	whole-arm	multiple (subclonal)	NA (subclonal)				uncertain
Patient04	18q	gray	HGD	private subclonal	NA	partial retention	no	regional	multiple (subclonal)	NA (subclonal)
Patient04	19q	black	IMEAC	private	after	partial retention	yes	regional	2-state (CN=1,2)	standalone chromothripsis
Patient04	20q	black	HGD/IMEAC	complementary	before	whole-arm	no (HGD); yes (IMEAC)	whole-arm	4-state (CN=0,1,2,3)	divergent chromothripsis with both shared and complementary breakpoints				yes
Patient04	Xp	gray	IMEAC	branching	before	whole-arm minus terminus	yes	regional	3-state (CN=1,3,5)	terminal loss > terminal gain > chromothripsis	terminal loss + terminal duplication		downstream	yes
Patient04	Xq	black	IMEAC	complementary	before and after	paracentric	yes	regional	4-state (CN=1,3,4,6)	terminal loss > terminal gain > chromothripsis > amplification	terminal loss	amplification	downstream	yes
Patient05	2q	black	HGD/EAC	branching	NA	terminal	yes	regional	multiple (subclonal)	paracentric loss with chromothripsis > subclonal duplications	paracentric loss	duplication/amplification (subclonal)	direct
Patient05	11q	black	HGD,EAC	shared	NA	paracentric	no	regional	3-state (CN=2,3,4)	terminal gain + chromothripsis > duplication	terminal gain	duplication	likely direct
Patient05	13q	black	HGD,EAC	shared subclonal	NA	whole-arm	NA	whole-arm	multiple (subclonal)	NA (subclonal)				uncertain
Patient05	16p	black	HGD,EAC	shared	NA	paracentric duplication	yes	regional	multiple	terminal loss > paracentric duplications + chromothripsis > amplification	paracentric gain	amplification	direct
Patient05	18q	black	HGD,EAC	shared	NA	paracentric	yes	regional	amp	terminal loss > BFB amplification + chromothripsis		amplification	likely direct
Patient06	1p	black	EAC	private	after	paracentric	no	regional	2-state (CN=0,1)	standalone chromothripsis			direct
Patient06	4p	black	BE,LGD1	shared	NA	whole-arm	no	whole-arm	amp	chromothripsis > BFB amplification		amplification		yes
Patient06	6p and q	black	LGD2/HGD2	branching subclonal	NA	pericentric	yes (both ter.)	regional	multiple (subclonal)	pericentric retention > chromothripsis > additional duplications (subclonal)	pericentric retention		possibly downstream	possibly
Patient06	7q	black	LGD2,HGD2,EAC	ancestral/branching	before (EAC)	whole-arm minus terminus	yes	regional	2-state (CN=0,1)	terminal loss > chromothripsis	terminal loss		possibly downstream	possibly
Patient06	8q	black	EAC	private	after (EAC)	whole-arm	no	whole-arm	3-state (CN=1,2,3)	chromothripsis > terminal duplication		duplication		likely
Patient06	9p	black	all samples	ancestral	before (EAC)	whole-arm	no	whole-arm	2-state (CN=0,1)	standalone chromothripsis				yes
Patient06	10p and q	black	LGD2,HGD2/EAC	branching	before (EAC)	pericentric	yes (p-ter)	regional	amp	p-terminal loss > pericentric retention > chromothripsis > BFB amplification	terminal loss		downstream	yes
Patient06	13q	black	LGD2,HGD2	shared	NA	whole-arm minus terminus	yes	regional	3-state (CN=0,1,2)	q-terminal loss > terminal duplication + chromothripsis	terminal loss		downstream	yes
Patient06	15q	black	LGD2	branching	NA	paracentric	yes	regional	amp	paracentric loss > chromothripsis > amplification	paracentric loss	amplification	direct
Patient06	18p and q	black	LGD2/HGD3	branching	NA	pericentric	yes	regional	multiple (subclonal)	q-terminal loss > chromothripsis > amplification	terminal loss	amplification	downstream	yes
Patient06	21q	black	BE,LGD1 (subclonal)	shared	NA	partial retention	no	regional	2-state (CN=0,1 in LGD1; 0,2 in BE)	standalone chromothripsis
Patient07	8q	black	cancer branch truncal	ancestral	before (EAC)	whole-arm	yes	whole-arm	2-state (CN=0,1)	standalone chromothripsis + translocation	terminal/paracentric loss	additional dup in EAC	likely direct
Patient07	9p	black	cancer branch truncal	ancestral	before (EAC)	whole-arm	no	whole-arm	2-state (CN=0,1)	standalone chromothripsis + translocation		additional dup in EAC		yes
Patient07	12q	black	cancer branch truncal	ancestral	before (EAC)	terminal	no	regional	2-state (CN=0,1)	standalone chromothripsis + translocation	paracentric loss	additional dup in EAC	direct
Patient07	12q	gray	cancer branch truncal	ancestral	before (EAC)	paracentric	yes	regional	2-state (CN=0,1)	standalone chromothripsis + translocation	terminal loss	additional dup in EAC	direct
Patient07	17q	black	LGD2,EAC	shared/branching	before (EAC)	whole-arm	no	whole-arm	3-state (CN=0,1,2) + amp	chromothripsis > BFB amplification				yes
Patient07	18q	black	LGD1/HGD1/HGD2/LGD2,EAC	branching	before (EAC)	whole-arm	yes	whole-arm	amp	chromothripsis > BFB amplification		amplification		yes
Patient07	19p	black	cancer branch truncal	ancestral	before (EAC)	whole-arm	no	whole-arm	2-state (CN=0,1)	standalone chromothripsis				yes
Patient08	1p	black	HGD1,HGD2,IMEAC	ancestral	before	terminal	yes	regional	interspersed deletions + amplified CN states	chromothripsis > BFB amplification		amplification	direct
Patient08	6p and 6q	black	HGD1,IMEAC/HGD2	branching	NA	whole-chromosome minus p-terminus	yes (p-ter)	whole-chromosome	amp	p-terminal loss > chromothripsis > BFB amplification	terminal loss	amplification	downstream	yes
Patient08	9p	black	BE1,BE2,BE3	ancestral	NA	whole-arm	no	whole-arm	2-state (CN=0,1)	standalone chromothripsis				yes
Patient08	17q	black	HGD1,HGD2,IMEAC	ancestral	before	whole-arm	yes (q-ter)	whole-arm	3-state (CN=0,2,4)	standalone chromothripsis				yes
Patient09	8q	black	IMEAC2/EAC1	branching	before (IMEAC)	paracentric	no	regional	amp	chromothripsis > focal amplification		amplification
Patient09	10q	black	HGD2,IMEAC2	shared	before	paracentric	no	regional	interspersed deletions + amplified CN states	chromothripsis > amplification	paracentric loss	amplification	direct
Patient09	20q	black	EAC1	private	NA	whole-arm	no	whole-arm	4-state (CN=1,2,3,4)	whole-arm duplication > chromothripsis	whole-arm or regional duplication			yes
Patient10	7q	black	HGD,IMEAC	shared	after	paracentric	yes	regional	amp	terminal loss > BFB amplification > chromothripsis	terminal loss + BFB amplification		downstream
Patient10	9q	black	HGD,IMEAC	shared	after	whole-arm	no	whole-arm	3-state (CN=0,1,2)	chromothripsis > additional duplication		duplication		yes
Patient10	17q	black	HGD,IMEAC	shared	after	whole-arm	no	whole-arm	amp	chromothripsis > BFB amplification		amplification		yes
Patient10	Xp	NA	HGD,IMEAC	shared	likely after	paracentric	no	regional	2/3-state (CN=1,2,3)	paracentric gain > chromothripsis	paracentric gain		likely direct
Patient11	1p and q	black	HGD,IMEAC	shared	NA	whole-chromosome minus q-terminus	yes (q-ter)	whole-arm	amp	terminal loss > chromothripsis > additional duplication	terminal loss	amplification	downstream	yes
Patient11	2q	gray	HGD	private	NA	whole-arm	no	whole-arm	multiple/amp	chromothripsis > BFB amplification		amplification		likely
Patient11	6q	black	HGD	branching	NA	terminal gain	no	regional	amp	terminal gain + chromothripsis > BFB amplification	terminal gain	amplification	likely direct
Patient11	9p	black	LGD	private	NA	whole-arm	no	whole-arm	2-state (CN=0,1)	standalone chromothripsis		UPD		likely
Patient11	10p	black	HGD	private	NA	whole-arm	no	whole-arm	4-state (CN=0,1,2,3)	chromothripsis > additional duplication		duplication		yes
Patient11	14q	black	HGD/IMEAC	complementary	NA	whole-arm	no (HGD); yes (IMEAC)	whole-arm	3-state (CN=0,1,2)	complementary retention after chromothripsis				yes
Patient11	16p	black	HGD	private	NA	whole-arm minus terminus	yes	regional	multiple	terminal loss > chromothripsis + additional duplication	terminal loss	duplication	downstream	yes
Patient11	16p	gray	IMEAC	private	NA	paracentric	yes	regional	2-state (CN=0,2)	terminal loss + chromothripsis	terminal loss		direct
Patient11	18p	black	HGD/IMEAC	complementary	NA	terminal	yes (HGD); no (IMEAC)	regional	2-state (CN=0,1 in HGD; CN=0,2 in IMEAC)	complementary retention > chromothripsis	paracentric loss		likely direct
Patient11	18q	black	HGD	private	NA	paracentric	no	regional	3-state (CN=0,1,2)	chromothripsis > duplication		duplication
Patient12	5q	black	HGD,IMEAC1,IMEAC2	ancestral	after	paracentric	no	regional	2-state (CN=1,2) + focal amp (multiple states)	paracentric loss > chromothripsis > BFB amplification	para/pericentric loss	amplification	direct
Patient12	9p	black	IMEAC1	private subclonal	after	whole-arm	no	whole-arm	3-state (CN=2,3,4)	standalone chromothripsis				yes
Patient14	4p and q	black	IMEAC	private subclonal	NA	whole-chromosome	no	whole-chromosome	multiple	chromothripsis > BFB amplification (subclonal)		duplication/amplification (subclonal)		yes
Patient14	15q	black	IMEAC	private subclonal	NA	whole-arm	yes	whole-arm	multiple	chromothripsis > BFB amplification		duplication/amplification		yes
Patient14	18q	gray	HGD1/HGD2/IMEAC	branching	NA	paracentric	yes	regional	2-state (CN=0,1)	terminal loss + chromothripsis	terminal loss	duplication (HGD1)	likely direct
Patient14	19q	black	HGD1	private subclonal	NA	whole-arm	no	whole-arm	2-state (subclonal)	standalone chromothripsis				yes
Patient15	2q	black	EAC1	branching	NA	paracentric	no	regional	multiple	paracentric loss + chromothripsis > amplification		duplication/amplification	likely direct
Patient15	5p	black	EAC1	private	NA	whole-arm	no	whole-arm	3-state (CN=0,1,2)	standalone chromothripsis				yes
Patient15	7q	gray	HGD/IM	private subclonal	NA	whole-arm minus terminus	yes	regional	multiple (subclonal)	terminal loss > chromothripsis > amplification (subclonal)	terminal loss		downstream	yes
Patient15	7q	black	BE,HGD2,EAC1,IMEAC2	ancestral	NA	whole-arm	no	whole-arm	2-state (CN=0,1)	standalone chromothripsis				yes
Patient15	8q	black	BE,HGD2,EAC1,IMEAC2	ancestral	NA	terminal	no	regional	multiple	terminal gain + chromothripsis > duplication	terminal gain	duplication/amplification	likely direct
Patient15	13q	black	HGD/IM	private subclonal	NA	paracentric	yes	regional	multiple (subclonal)	terminal loss > chromothripsis > amplification (subclonal)	terminal loss	amplification	downstream
Patient15	14q	black	EAC1	private	NA	whole-arm	no	whole-arm	multiple	chromothripsis > BFB amplification		amplification		yes
Patient15	17q	black	EAC1,IMEAC2	shared	NA	whole-arm	no	whole-arm	2-state (CN=1,2)	standalone chromothripsis				yes
Patient15	18q	black	BE,HGD2,EAC1,IMEAC2	branching	NA	paracentric	no (EAC1); yes (others)	regional	multiple/amp	paracentric loss + chromothripsis > amplification	paracentric loss	duplication/amplification	likely direct	yes
Patient15	19p and q	black	EAC1	private subclonal	NA	whole-chromosome	yes (p-ter)	whole-chromosome	multiple (subclonal)	chromothripsis > amplification		duplication/amplification		yes

## Sheet: Focal Amplification
Patient_ID	Altered region	Haplotype	Affected Sample	Phylogenetic pattern	Relative timing to WGD	Copy-number feature	Inferred evolutionary history	Oncogene	EAC Oncogene (in >2.5% EACs)	GISTIC Peak?	Additional remark
Patient01	1p	black	EAC1	branching	Initiated before WGD	terminal loss; interspersed loss between amplified regions; multiple CN states in amplified regions	chromothripsis > BFB amplification	MTOR
Patient01	1p	black	IMEAC2,3	branching	Initiated before WGD	terminal loss; single amplified region; multiple ascending CN states	terminal loss > BFB amplification	MYCL		yes
Patient01	8p	black	IMEAC2,3/EAC1	branching	Initiated before WGD	terminal loss; single amplified region with ascending CN states; oscillating CN in non-amplified flanking regions; amplified region in EAC1 is not adjacent to deleted regions	terminal loss/chromothripsis > BFB amplification > chromothripsis	GATA4	yes	yes
Patient01	16p	black	EAC1	branching	Initiated before WGD	terminal loss; interspersed loss between amplified regions; multiple ascending CN states in amplified regions	terminal loss > inter-chromosomal chromothripsis > BFB amplification				amplified regions join amplified region in 18q
Patient01	18p	black	EAC1	private	initiated before WGD	single amplified region near p-terminus; multiple ascending CN states	terminal gain > BFB amplification
Patient01	18q	gray	EAC1	private	Initiated before WGD	terminal loss; interspersed loss between amplified regions	terminal loss > inter-chromosomal chromothripsis (with chr.16p) > BFB amplification	GATA6	yes	yes	amplified regions join amplified region in 16p
Patient01	chrX	black	EAC1	private	unclear	no loss; single amplified region; multiple ascending CN states	paracentric gain > BFB amplification
Patient02	17p	black	HGD & IMEAC	ancestral/shared	NA	single amplicon with large CN jumps; linked to regions of chromothripsis; loss of remaining arm	chromothripsis > extrachromosomal?				linked to 3-CN state chromothripsis on 17q & 18p
Patient03	6q	black	HGD2,IMEAC	ancestral/shared	Initiated before WGD	terminal loss and gain	BFB > 2x whole-genome duplication			yes	additional duplication in IMEAC1
Patient03	14q	black	HGD2,IMEAC	complementary	Initiated before WGD	no loss; interspersed amplified regions; multiple CN states in amplified regions	chromothripsis > BFB amplification > whole-genome duplication				complementary retention in HGD1
Patient03	15q	black	IMEAC	private	Initiated before WGD	no loss; single amplified region near the q-terminus with oscillating copy number	terminal gain > chromothripsis > whole-genome duplication	IGF1R	yes	yes
Patient03	22q	black	HGD2,IMEAC	ancestral/shared	unclear	no loss; multiple amplified regions; multiple CN states	BFB amplification + chromothripsis
Patient04	7q	black	IMEAC	complementary	Initiated before last WGD	terminal loss and gain; single amplified region with multiple ascending CN states	BFB amplification	MET	yes	yes
Patient04	11p	black	IMEAC	private	after	multiple amplified regions; multiple CN states	chromothripsis > BFB amplification			yes
Patient05	18q	black	HGD,EAC	ancestral/shared	NA	single amplified region; multiple CN states in both amplified and non-amplified regions	BFB amplification + chromothripsis	GATA6	yes	yes	additional duplication in HGD
Patient06	4p	black	BE,LGD1,HGD1	ancestral/shared	NA	oscillating CN in non-amplified regions; multiple amplified regions; multiple ascending CN states in amplified regions	chromothripsis > BFB amplification	FGFR3		yes
Patient06	10p and q	black	LGD2,HGD2,EAC	branching	before WGD	loss at both p- and q-termini; multiple amplified regions; multiple ascending CN states in amplified regions	terminal loss > chromothripsis > BFB amplification				additional duplication in EAC
Patient06	11p	black	BE,LGD1,HGD1	ancestral/shared	NA	no loss; single amplified region with multiple ascending CN states	paracentric gain > BFB amplification
Patient06	15q	black	LGD2	branching	Initiated before WGD	ancestral paracentric loss; single amplified region with ascending CN states; oscillating CN in flanking regions	paracentric loss > chromothripsis > BFB amplification
Patient07	17q	black	LGD2,EAC	ancestral/shared	before WGD	oscillating CN pattern in the flanking non-amplified region; interspersed deletions and multiple CN states in the amplified region	chromothripsis > BFB amplification	ERBB2	yes	yes	further amplified in EAC
Patient07	18p and q	black	EAC1,LGD1,HGD1	branching	before WGD	large segmental deletions in both 18p and 18q; multiple amplified regions with multiple CN states	chromothripsis > BFB amplification	GATA6	yes	yes	further amplified in EAC
Patient08	1p	black	HGD1,HGD2,IMEAC	ancestral/shared	unclear	terminal loss; interspersed deletions between amplified regions; multiple CN states in amplified regions	chromothripsis > BFB amplification	MYCL,MTOR		yes (MYCL)	additional duplication in HGD1
Patient08	6p and q	black	HGD1,IMEAC/HGD2	branching	initiated before WGD	p-terminal loss; interspersed loss between amplified regions; multiple CN states in amplified regions	terminal loss > chromothripsis > BFB amplification	CCND3,VEGFA,MYB	yes	yes
Patient09	7p	black	HGD2,IMEAC2	ancestral/shared	initiated before WGD	no loss; single amplicon with large CN jumps and high CN state	chromothripsis > extrachromosomal?	EGFR	yes	yes	linked to chr11
Patient09	8q	black	IMEAC2/EAC1	branching	initiated before WGD	no loss; single amplified region with ascending CN states in IMEAC; multiple amplified regions in EAC; complementary breakpoints in IMEAC1 and EAC1	IMEAC1:BFB amplification; EAC1: BFB amplification + chromothripsis	MYC	yes	yes
Patient09	10q	black	HGD1,HGD2,IMEAC	ancestral/shared	initiated before WGD	interspersed deletions between amplified regions; high-level amplification with large CN jumps	chromothripsis > extrachromosomal?	FGFR2	yes	yes
Patient09	11p and q	black	HGD1,HGD2,IMEAC2	ancestral/shared	initiated before WGD	high-level amplification with large CN jumps; complete deletion of the ancestral chromosome except amplified regions	chromothripsis > extrachromosomal?			yes	additional evolution in IMEAC
Patient09	17q	black	IMEAC2	private	unclear	no loss; single amplicon with large CN jumps and few CN states	BFB amplification > extrachromosomal?
Patient09	18q	black	HGD2,IMEAC2	ancestral/shared	unclear	single amplicon with large CN jumps and few CN states; complete deletion of unamplified regions of the ancestral chromosome	chromothripsis > extrachromosomal?	GATA6	yes	yes	additional duplication in HGD
Patient10	7q	black	HGD,IMEAC	ancestral/shared	likely after WGD	terminal loss; single amplified region with ascending CN states; oscillating CN in the flanking region	terminal loss > BFB amplification > chromothripsis	CDK6	yes	yes
Patient10	10p	black	HGD,IMEAC	ancestral/shared	likely after WGD	terminal loss; single amplified region with ascending CN states	terminal loss > BFB amplification
Patient10	12p	black	IMEAC	private	after WGD	no loss; single amplified region with multiple ascending CN states	paracentric gain > BFB amplification	KRAS	yes	yes
Patient10	17q	black	HGD,IMEAC	ancestral/shared	likely after WGD	no loss; multiple amplified regions; oscillating CN in the non-amplified region	chromothripsis > BFB amplification	ERBB2	yes	yes
Patient11	1q	black	HGD,IMEAC	ancestral/shared	likely after WGD	interspersed amplified regions; multiple CN states in amplified regions; oscillating CN in non-amplified regions	terminal loss > chromothripsis > BFB amplification	DDR2		yes
Patient11	6q	black	HGD	private	likely after WGD	terminal gain; interspersed amplified regions with multiple CN states	terminal gain > chromothripsis > BFB amplification	MYB	yes	yes
Patient11	11q	black	HGD,IMEAC	ancestral/shared	likely after WGD	no loss; single amplified region with multiple ascending CN states	paracentric gain > BFB amplification	CCND1	yes	yes	further amplified in IMEAC
Patient12	5q	black	HGD,IMEAC1,IMEAC2	ancestral/shared	likely after WGD	single amplified region with ascending CN states; oscillating CN in non-amplified regions	chromothripsis > BFB amplification > chromothripsis
Patient12	10p	black	HGD,IMEAC1,IMEAC2	ancestral/shared	likely after WGD	paracentric deletion; single amplified region with multiple ascending CN states	paracentric loss > BFB amplification			yes	further duplication in HGD1,IMEAC2
Patient12	17p and q	black	HGD,IMEAC1,IMEAC2	ancestral/shared	likely before WGD	p-arm deletion and q-arm paracentric deletion; two amplified regions with multiple ascending CN states	chromothripsis > BFB amplification	ERBB2	yes	yes
Patient13	17q	black	HGD,HGD/IM,IMEAC	ancestral/shared	after WGD	terminal loss; single amplified region with multiple ascending CN states	terminal loss > BFB amplification	ERBB2	yes	yes
Patient14	13q	black	IMEAC	private	NA	single amplified region with multiple ascending CN states	terminal loss > BFB amplification
Patient15	2q	black	BE,IMEAC2,HGD2	ancestral/shared	NA	no loss; single amplified region with multiple ascending CN states	paracentric gain > BFB amplification	NFE2L2		yes	additional duplication in IMEAC2
Patient15	14q	black	EAC1	private	NA	no loss; multiple amplified regions with multiple CN states	chromothripsis > BFB amplification
Patient15	17q	black	IMEAC2	ancestral/shared	before WGD	no loss; single amplified region with ascending CN states; oscillating CN in non-amplified regions	chromothripsis > BFB amplification	ERBB2	yes	yes	amplicon is also visible in other samples but likely subclonal
Patient15	18q	black	EAC1	branching	NA	single amplified region with multiple ascending CN states; deletion of both flanking regions;	paracentric loss + chromothripsis > BFB amplification				divergent outcomes in BE1,IMEAC2,HGD2

## Sheet: FISH results
Patient ID	Sample	ERBB2 FISH	EGFR FISH	FGFR2 FISH	KRAS FISH	MYC FISH	VEGFA
Patient01	COLME
	BE
	HGD2
	HGD3
	IMEAC2
	IMEAC3
	EAC1
Patient03	BE
	HGD1
	HGD2		low-level gain
	IMEAC		low-level gain
Patient04	HGD
	IMEAC					Low-level gain
Patient06	HGD3
	EAC2
Patient07	LGD1	Low-level gain
	LGD2	Amp (intra-chromosomal)
	HGD1
	HGD2
	EAC	Amp (intra-chromosomal)
Patient08	BE1
	BE2
	HGD1/HGD2						Amp (extrachromosomal)
	IMEAC						No Amp
Patient09	HGD1
	HGD2			Amp (intra- and extra-chromosomal)		Amp (intra-chromosomal)
	IMEAC2			Amp (intra- and extra-chromosomal)		Amp (intra- and extra-chromosomal)
	EAC1			No Amp		Amp (extra-chromosomal)
Patient10	HGD	Amp (intra-chromosomal)
	IMEAC	Amp (intra-chromosomal)			Amp (intra-chromosomal)
Patient12	HGD	Amp (intra-chromosomal)
	IMEAC1	Amp (intra-chromosomal)
	IMEAC2	Amp (intra-chromosomal)
Patient13	BE
	HGD	Amp (intra-chromosomal)
	IMEAC	Amp (intra-chromosomal)
Patient15	HGD1
	HGD2					Amp (intra-chromosomal)
	IMEAC2	Low-level gain, rare intra-chromosomal amplification				Low level gain
	EAC1					Amp (intra- and extra-chromosomal)
