# Supplementary material for: Genomic signatures of past and present chromosomal instability in Barrett’s esophagus and early esophageal adenocarcinoma
Source: Nat Commun. 2023 Oct 4;14:6203. doi: 10.1038/s41467-023-41805-6 (PMC10550953; doi:10.1038/s41467-023-41805-6)
Supplement: Supplementary file 4 — Supplementary Data 1-10 [file 41467_2023_41805_MOESM4_ESM.zip › Supplementary.Data/Supplementary.Data.2.All.SCNA.xlsx]

## Sheet: SCNA by sample
Patient_ID	Sample_ID	SCNA_ID	Altered Chromosome	Altered arm	Altered haplotype	SCNA_classification	SCNA outcome	maximum copy number	alternative classification
Patient_1	Patient_1-BE2	Pt_1-8	3	p	B	1_local	deletion	0	NA
Patient_1	Patient_1-COLME	Pt_1-8	3	p	B	1_local	deletion	0	NA
Patient_1	Patient_1-EAC1	Pt_1-3	1	p,q	B	3_chr_arm	loss	1	NA
Patient_1	Patient_1-EAC1	Pt_1-1	1	p	B	9_focal_amp	amp	8	4
Patient_1	Patient_1-EAC1	Pt_1-2	1	p	B	9_focal_amp	amp	8	4,8
Patient_1	Patient_1-EAC1	Pt_1-38	10	p,q	A	3_chr_arm	loss	1	NA
Patient_1	Patient_1-EAC1	Pt_1-34	10	q	B	4_terminal	gain	4	5
Patient_1	Patient_1-EAC1	Pt_1-35	10	q	B	3_chr_arm	loss	1	NA
Patient_1	Patient_1-EAC1	Pt_1-36	10	q	B	5_paracentric	deletion	0	NA
Patient_1	Patient_1-EAC1	Pt_1-39	11	p	B	4_terminal	deletion	0	NA
Patient_1	Patient_1-EAC1	Pt_1-41	12	p,q	B	3_chr_arm	loss	1	NA
Patient_1	Patient_1-EAC1	Pt_1-42	12	q	B	5_paracentric	deletion	0	NA
Patient_1	Patient_1-EAC1	Pt_1-48	13	q	A	5_paracentric	loss	1	NA
Patient_1	Patient_1-EAC1	Pt_1-45	13	q	B	3_chr_arm	loss	1	NA
Patient_1	Patient_1-EAC1	Pt_1-51	14	q	B	3_chr_arm	loss	1	NA
Patient_1	Patient_1-EAC1	Pt_1-52	14	q	B	5_paracentric	gain	2	NA
Patient_1	Patient_1-EAC1	Pt_1-55	15	q	A	3_chr_arm	loss	1	NA
Patient_1	Patient_1-EAC1	Pt_1-56	15	q	A	4_terminal	deletion	0	NA
Patient_1	Patient_1-EAC1	Pt_1-80	15	q	A	5_paracentric	deletion	0	NA
Patient_1	Patient_1-EAC1	Pt_1-54	15	q	B	3_chr_arm	loss	1	NA
Patient_1	Patient_1-EAC1	Pt_1-53	15	q	B	8_complex_gain	gain	2	4,5
Patient_1	Patient_1-EAC1	Pt_1-57	16	p	B	4_terminal	deletion	0	NA
Patient_1	Patient_1-EAC1	Pt_1-60	16	p	B	9_focal_amp	amp	16	4,7,8
Patient_1	Patient_1-EAC1	Pt_1-59	16	q	B	3_chr_arm	deletion	0	NA
Patient_1	Patient_1-EAC1	Pt_1-62	17	p	AB	2_uniparental_disomy	LOH	4	NA
Patient_1	Patient_1-EAC1	Pt_1-66	18	p	B	9_focal_amp	amp	8	4,5,8
Patient_1	Patient_1-EAC1	Pt_1-69	18	q	A	9_focal_amp	amp	16	4,8
Patient_1	Patient_1-EAC1	Pt_1-5	2	p,q	B	3_chr_arm	deletion	0	NA
Patient_1	Patient_1-EAC1	Pt_1-4	2	p	B	4_terminal	loss	1	NA
Patient_1	Patient_1-EAC1	Pt_1-71	20	q	B	3_chr_arm	loss	1	NA
Patient_1	Patient_1-EAC1	Pt_1-72	21	q	A	3_chr_arm	deletion	0	NA
Patient_1	Patient_1-EAC1	Pt_1-74	21	q	B	3_chr_arm	gain	3	NA
Patient_1	Patient_1-EAC1	Pt_1-76	22	q	A	3_chr_arm	deletion	0	NA
Patient_1	Patient_1-EAC1	Pt_1-11	3	p,q	B	3_chr_arm	loss	1	NA
Patient_1	Patient_1-EAC1	Pt_1-8	3	p	B	1_local	deletion	0	NA
Patient_1	Patient_1-EAC1	Pt_1-15	4	p,q	A	3_chr_arm	deletion	0	NA
Patient_1	Patient_1-EAC1	Pt_1-16	5	p	B	5_paracentric	deletion	0	NA
Patient_1	Patient_1-EAC1	Pt_1-17	5	p	B	8_complex_gain	gain	4	4,5
Patient_1	Patient_1-EAC1	Pt_1-19	5	q	B	3_chr_arm	loss	1	NA
Patient_1	Patient_1-EAC1	Pt_1-20	5	q	B	4_terminal	loss	0	NA
Patient_1	Patient_1-EAC1	Pt_1-23	6	p,q	B	3_chr_arm	loss	1	NA
Patient_1	Patient_1-EAC1	Pt_1-21	6	p	B	7_complex_loss	deletion	0	NA
Patient_1	Patient_1-EAC1	Pt_1-22	6	p	B	7_complex_loss	deletion	0	NA
Patient_1	Patient_1-EAC1	Pt_1-25	7	q	B	4_terminal	deletion	0	NA
Patient_1	Patient_1-EAC1	Pt_1-28	8	p,q	B	3_chr_arm	loss	1	NA
Patient_1	Patient_1-EAC1	Pt_1-27	8	p	B	9_focal_amp	amp	8	4,8
Patient_1	Patient_1-EAC1	Pt_1-32	9	p	A	3_chr_arm	loss	1	NA
Patient_1	Patient_1-EAC1	Pt_1-30	9	p	B	3_chr_arm	loss	1	NA
Patient_1	Patient_1-HGD2_HGD3	Pt_1-3	1	p,q	B	3_chr_arm	loss	1	NA
Patient_1	Patient_1-HGD2_HGD3	Pt_1-37	10	p,q	A	3_chr_arm	loss	1	NA
Patient_1	Patient_1-HGD2_HGD3	Pt_1-46	13	q	B	8_complex_gain	gain	3	NA
Patient_1	Patient_1-HGD2_HGD3	Pt_1-50	14	q	B	3_chr_arm	loss	1	NA
Patient_1	Patient_1-HGD2_HGD3	Pt_1-63	17	p,q	A	3_chr_arm	loss	1	NA
Patient_1	Patient_1-HGD2_HGD3	Pt_1-65	17	p	B	3_chr_arm	loss	1	NA
Patient_1	Patient_1-HGD2_HGD3	Pt_1-68	18	q	B	8_complex_gain	gain	6	NA
Patient_1	Patient_1-HGD2_HGD3	Pt_1-70	19	p	B	3_chr_arm	deletion	0	NA
Patient_1	Patient_1-HGD2_HGD3	Pt_1-7	2	p,q	A	3_chr_arm	loss	1	NA
Patient_1	Patient_1-HGD2_HGD3	Pt_1-75	21	q	B	3_chr_arm	loss	1	NA
Patient_1	Patient_1-HGD2_HGD3	Pt_1-77	22	q	A	3_chr_arm	loss	1	NA
Patient_1	Patient_1-HGD2_HGD3	Pt_1-78	22	q	B	3_chr_arm	loss	1	NA
Patient_1	Patient_1-HGD2_HGD3	Pt_1-8	3	p	B	1_local	deletion	0	NA
Patient_1	Patient_1-HGD2_HGD3	Pt_1-33	9	p,q	A	3_chr_arm	loss	1	NA
Patient_1	Patient_1-HGD2_HGD3	Pt_1-31	9	p,q	B	3_chr_arm	loss	1	NA
Patient_1	Patient_1-IMEAC2	Pt_1-3	1	p,q	B	3_chr_arm	loss	1	NA
Patient_1	Patient_1-IMEAC2	Pt_1-1	1	p	B	9_focal_amp	amp	8	4
Patient_1	Patient_1-IMEAC2	Pt_1-34	10	q	B	4_terminal	gain	4	5
Patient_1	Patient_1-IMEAC2	Pt_1-40	11	p,q	B	3_chr_arm	loss	1	NA
Patient_1	Patient_1-IMEAC2	Pt_1-42	12	q	B	5_paracentric	deletion	0	NA
Patient_1	Patient_1-IMEAC2	Pt_1-44	13	q	A	3_chr_arm	gain	4	NA
Patient_1	Patient_1-IMEAC2	Pt_1-43	13	q	B	3_chr_arm	deletion	0	NA
Patient_1	Patient_1-IMEAC2	Pt_1-49	14	q	B	3_chr_arm	deletion	0	NA
Patient_1	Patient_1-IMEAC2	Pt_1-54	15	q	B	3_chr_arm	loss	1	NA
Patient_1	Patient_1-IMEAC2	Pt_1-81	15	q	B	5_paracentric	deletion	0	NA
Patient_1	Patient_1-IMEAC2	Pt_1-53	15	q	B	8_complex_gain	gain	3	4,5
Patient_1	Patient_1-IMEAC2	Pt_1-58	16	p	B	3_chr_arm	loss	1	NA
Patient_1	Patient_1-IMEAC2	Pt_1-57	16	p	B	4_terminal	deletion	0	NA
Patient_1	Patient_1-IMEAC2	Pt_1-59	16	q	B	3_chr_arm	deletion	0	NA
Patient_1	Patient_1-IMEAC2	Pt_1-62	17	p	AB	2_uniparental_disomy	LOH	4	NA
Patient_1	Patient_1-IMEAC2	Pt_1-67	18	p,q	B	3_chr_arm	deletion	0	NA
Patient_1	Patient_1-IMEAC2	Pt_1-6	2	q	B	1_local	deletion	0	NA
Patient_1	Patient_1-IMEAC2	Pt_1-73	21	q	A	5_paracentric	deletion	0	NA
Patient_1	Patient_1-IMEAC2	Pt_1-76	22	q	A	3_chr_arm	deletion	0	NA
Patient_1	Patient_1-IMEAC2	Pt_1-8	3	p	B	1_local	deletion	0	NA
Patient_1	Patient_1-IMEAC2	Pt_1-9	3	p	B	5_paracentric	deletion	0	NA
Patient_1	Patient_1-IMEAC2	Pt_1-12	3	q	A	1_local	deletion	0	NA
Patient_1	Patient_1-IMEAC2	Pt_1-13	4	p,q	B	6_pericentric	loss	0	4
Patient_1	Patient_1-IMEAC2	Pt_1-14	4	p,q	B	3_chr_arm	loss	1	NA
Patient_1	Patient_1-IMEAC2	Pt_1-18	5	p	B	3_chr_arm	loss	1	NA
Patient_1	Patient_1-IMEAC2	Pt_1-16	5	p	B	5_paracentric	deletion	0	NA
Patient_1	Patient_1-IMEAC2	Pt_1-21	6	p	B	7_complex_loss	deletion	0	NA
Patient_1	Patient_1-IMEAC2	Pt_1-24	6	q	A	4_terminal	gain	3	NA
Patient_1	Patient_1-IMEAC2	Pt_1-26	7	q	B	8_complex_gain	gain	4	4
Patient_1	Patient_1-IMEAC2	Pt_1-27	8	p	B	9_focal_amp	amp	128	4,8
Patient_1	Patient_1-IMEAC2	Pt_1-29	9	p	B	4_terminal	deletion	0	NA
Patient_1	Patient_1-IMEAC3	Pt_1-3	1	p,q	B	3_chr_arm	loss	1	NA
Patient_1	Patient_1-IMEAC3	Pt_1-1	1	p	B	9_focal_amp	amp	8	4
Patient_1	Patient_1-IMEAC3	Pt_1-34	10	q	B	4_terminal	gain	4	5
Patient_1	Patient_1-IMEAC3	Pt_1-40	11	p,q	B	3_chr_arm	loss	1	NA
Patient_1	Patient_1-IMEAC3	Pt_1-42	12	q	B	5_paracentric	deletion	0	NA
Patient_1	Patient_1-IMEAC3	Pt_1-44	13	q	A	3_chr_arm	gain	4	NA
Patient_1	Patient_1-IMEAC3	Pt_1-47	13	q	A	3_chr_arm	loss	3	NA
Patient_1	Patient_1-IMEAC3	Pt_1-43	13	q	B	3_chr_arm	deletion	0	NA
Patient_1	Patient_1-IMEAC3	Pt_1-49	14	q	B	3_chr_arm	deletion	0	NA
Patient_1	Patient_1-IMEAC3	Pt_1-54	15	q	B	3_chr_arm	loss	1	NA
Patient_1	Patient_1-IMEAC3	Pt_1-81	15	q	B	5_paracentric	deletion	0	NA
Patient_1	Patient_1-IMEAC3	Pt_1-53	15	q	B	8_complex_gain	gain	2	4,5
Patient_1	Patient_1-IMEAC3	Pt_1-82	15	q	B	8_complex_gain	gain	3	4,5
Patient_1	Patient_1-IMEAC3	Pt_1-57	16	p	B	4_terminal	deletion	0	NA
Patient_1	Patient_1-IMEAC3	Pt_1-59	16	q	B	3_chr_arm	deletion	0	NA
Patient_1	Patient_1-IMEAC3	Pt_1-64	17	p,q	A	3_chr_arm	loss	1	NA
Patient_1	Patient_1-IMEAC3	Pt_1-62	17	p	AB	2_uniparental_disomy	LOH	4	NA
Patient_1	Patient_1-IMEAC3	Pt_1-67	18	p,q	B	3_chr_arm	deletion	0	NA
Patient_1	Patient_1-IMEAC3	Pt_1-6	2	q	B	1_local	deletion	0	NA
Patient_1	Patient_1-IMEAC3	Pt_1-73	21	q	A	5_paracentric	deletion	0	NA
Patient_1	Patient_1-IMEAC3	Pt_1-76	22	q	A	3_chr_arm	deletion	0	NA
Patient_1	Patient_1-IMEAC3	Pt_1-8	3	p	B	1_local	deletion	0	NA
Patient_1	Patient_1-IMEAC3	Pt_1-9	3	p	B	5_paracentric	deletion	0	NA
Patient_1	Patient_1-IMEAC3	Pt_1-12	3	q	A	1_local	deletion	0	NA
Patient_1	Patient_1-IMEAC3	Pt_1-10	3	q	B	3_chr_arm	loss	1	NA
Patient_1	Patient_1-IMEAC3	Pt_1-13	4	p,q	B	6_pericentric	loss	0	4
Patient_1	Patient_1-IMEAC3	Pt_1-14	4	p,q	B	3_chr_arm	loss	1	NA
Patient_1	Patient_1-IMEAC3	Pt_1-18	5	p	B	3_chr_arm	loss	1	NA
Patient_1	Patient_1-IMEAC3	Pt_1-16	5	p	B	5_paracentric	deletion	0	NA
Patient_1	Patient_1-IMEAC3	Pt_1-21	6	p	B	7_complex_loss	deletion	0	NA
Patient_1	Patient_1-IMEAC3	Pt_1-24	6	q	A	4_terminal	gain	3	NA
Patient_1	Patient_1-IMEAC3	Pt_1-26	7	q	B	8_complex_gain	gain	4	4
Patient_1	Patient_1-IMEAC3	Pt_1-27	8	p	B	9_focal_amp	amp	128	4,8
Patient_1	Patient_1-IMEAC3	Pt_1-29	9	p	B	4_terminal	deletion	0	NA
Patient_1	Patient_1-LGD1	Pt_1-0	1	p	AB	2_uniparental_disomy	LOH	2	NA
Patient_1	Patient_1-LGD1	Pt_1-8	3	p	B	1_local	deletion	0	NA
Patient_10	Patient_10-HGD2B	Pt_10-1	1	p,q	A	3_chr_arm	loss	1	NA
Patient_10	Patient_10-HGD2B	Pt_10-2	1	p	B	5_paracentric	gain	3	NA
Patient_10	Patient_10-HGD2B	Pt_10-3	1	q	B	5_paracentric	gain	3	NA
Patient_10	Patient_10-HGD2B	Pt_10-18	10	p	B	4_terminal	loss	1	NA
Patient_10	Patient_10-HGD2B	Pt_10-20	11	p,q	B	3_chr_arm	loss	1	NA
Patient_10	Patient_10-HGD2B	Pt_10-23	12	p,q	A	3_chr_arm	loss	1	NA
Patient_10	Patient_10-HGD2B	Pt_10-25	13	q	A	3_chr_arm	deletion	0	NA
Patient_10	Patient_10-HGD2B	Pt_10-26	14	q	B	3_chr_arm	loss	1	NA
Patient_10	Patient_10-HGD2B	Pt_10-27	14	q	B	5_paracentric	deletion	0	NA
Patient_10	Patient_10-HGD2B	Pt_10-28	15	q	B	5_paracentric	loss	0	NA
Patient_10	Patient_10-HGD2B	Pt_10-65	15	q	B	5_paracentric	loss	1	NA
Patient_10	Patient_10-HGD2B	Pt_10-30	16	p,q	B	3_chr_arm	loss	1	NA
Patient_10	Patient_10-HGD2B	Pt_10-61	17	p,q	A	3_chr_arm	loss	1	NA
Patient_10	Patient_10-HGD2B	Pt_10-33	17	p	A	4_terminal	gain	3	NA
Patient_10	Patient_10-HGD2B	Pt_10-31	17	p	B	3_chr_arm	deletion	0	NA
Patient_10	Patient_10-HGD2B	Pt_10-32	17	q	B	9_focal_amp	amp	16	5,8
Patient_10	Patient_10-HGD2B	Pt_10-39	18	p,q	A	3_chr_arm	loss	1	NA
Patient_10	Patient_10-HGD2B	Pt_10-35	18	p	B	4_terminal	gain	4	NA
Patient_10	Patient_10-HGD2B	Pt_10-38	18	q	A	1_local	gain	2	NA
Patient_10	Patient_10-HGD2B	Pt_10-36	18	q	B	4_terminal	loss	1	NA
Patient_10	Patient_10-HGD2B	Pt_10-42	19	p,q	A	3_chr_arm	loss	1	NA
Patient_10	Patient_10-HGD2B	Pt_10-4	2	p,q	A	3_chr_arm	loss	1	NA
Patient_10	Patient_10-HGD2B	Pt_10-47	20	p,q	A	3_chr_arm	loss	1	NA
Patient_10	Patient_10-HGD2B	Pt_10-45	20	p	B	4_terminal	loss	1	NA
Patient_10	Patient_10-HGD2B	Pt_10-49	21	q	A	3_chr_arm	loss	1	NA
Patient_10	Patient_10-HGD2B	Pt_10-48	21	q	B	8_complex_gain	gain	3	6
Patient_10	Patient_10-HGD2B	Pt_10-50	22	q	B	3_chr_arm	loss	1	NA
Patient_10	Patient_10-HGD2B	Pt_10-5	3	p,q	A	3_chr_arm	loss	1	NA
Patient_10	Patient_10-HGD2B	Pt_10-7	4	p,q	A	3_chr_arm	loss	1	NA
Patient_10	Patient_10-HGD2B	Pt_10-8	5	p	B	5_paracentric	deletion	0	NA
Patient_10	Patient_10-HGD2B	Pt_10-9	6	p,q	A	3_chr_arm	loss	1	NA
Patient_10	Patient_10-HGD2B	Pt_10-13	7	p,q	A	3_chr_arm	loss	1	NA
Patient_10	Patient_10-HGD2B	Pt_10-11	7	q	AB	2_uniparental_disomy	LOH	2	NA
Patient_10	Patient_10-HGD2B	Pt_10-10	7	q	B	9_focal_amp	amp	8	4,8
Patient_10	Patient_10-HGD2B	Pt_10-14	8	p,q	A	3_chr_arm	loss	1	NA
Patient_10	Patient_10-HGD2B	Pt_10-16	9	p,q	B	8_complex_gain	gain	2	NA
Patient_10	Patient_10-HGD2B	Pt_10-17	9	p	A	4_terminal	loss	1	NA
Patient_10	Patient_10-IMEAC1	Pt_10-1	1	p,q	A	3_chr_arm	loss	1	NA
Patient_10	Patient_10-IMEAC1	Pt_10-18	10	p	B	4_terminal	loss	1	NA
Patient_10	Patient_10-IMEAC1	Pt_10-20	11	p,q	B	3_chr_arm	loss	1	NA
Patient_10	Patient_10-IMEAC1	Pt_10-19	11	p	B	3_chr_arm	deletion	0	NA
Patient_10	Patient_10-IMEAC1	Pt_10-22	12	p,q	B	3_chr_arm	loss	1	NA
Patient_10	Patient_10-IMEAC1	Pt_10-21	12	p	B	9_focal_amp	amp	128	NA
Patient_10	Patient_10-IMEAC1	Pt_10-24	12	q	A	3_chr_arm	loss	1	NA
Patient_10	Patient_10-IMEAC1	Pt_10-25	13	q	A	3_chr_arm	deletion	0	NA
Patient_10	Patient_10-IMEAC1	Pt_10-26	14	q	B	3_chr_arm	loss	1	NA
Patient_10	Patient_10-IMEAC1	Pt_10-27	14	q	B	5_paracentric	deletion	0	NA
Patient_10	Patient_10-IMEAC1	Pt_10-29	15	q	B	3_chr_arm	loss	1	NA
Patient_10	Patient_10-IMEAC1	Pt_10-28	15	q	B	5_paracentric	loss	0	NA
Patient_10	Patient_10-IMEAC1	Pt_10-30	16	p,q	B	3_chr_arm	loss	1	NA
Patient_10	Patient_10-IMEAC1	Pt_10-61	17	p,q	A	3_chr_arm	loss	1	NA
Patient_10	Patient_10-IMEAC1	Pt_10-33	17	p	A	4_terminal	gain	3	NA
Patient_10	Patient_10-IMEAC1	Pt_10-31	17	p	B	3_chr_arm	deletion	0	NA
Patient_10	Patient_10-IMEAC1	Pt_10-32	17	q	B	9_focal_amp	amp	16	5,8
Patient_10	Patient_10-IMEAC1	Pt_10-37	18	p,q	B	3_chr_arm	loss	1	NA
Patient_10	Patient_10-IMEAC1	Pt_10-62	18	p,q	B	3_chr_arm	gain	4	NA
Patient_10	Patient_10-IMEAC1	Pt_10-35	18	p	B	4_terminal	gain	3	NA
Patient_10	Patient_10-IMEAC1	Pt_10-38	18	q	A	1_local	gain	2	NA
Patient_10	Patient_10-IMEAC1	Pt_10-40	18	q	A	4_terminal	loss	1	NA
Patient_10	Patient_10-IMEAC1	Pt_10-36	18	q	B	4_terminal	loss	1	NA
Patient_10	Patient_10-IMEAC1	Pt_10-42	19	p,q	A	3_chr_arm	loss	1	NA
Patient_10	Patient_10-IMEAC1	Pt_10-43	19	p	B	3_chr_arm	loss	1	NA
Patient_10	Patient_10-IMEAC1	Pt_10-44	19	q	B	3_chr_arm	gain	3	NA
Patient_10	Patient_10-IMEAC1	Pt_10-4	2	p,q	A	3_chr_arm	loss	1	NA
Patient_10	Patient_10-IMEAC1	Pt_10-47	20	p,q	A	3_chr_arm	loss	1	NA
Patient_10	Patient_10-IMEAC1	Pt_10-46	20	p,q	B	6_pericentric	loss	2	NA
Patient_10	Patient_10-IMEAC1	Pt_10-63	20	p,q	B	3_chr_arm	gain	3	NA
Patient_10	Patient_10-IMEAC1	Pt_10-45	20	p	B	4_terminal	loss	1	NA
Patient_10	Patient_10-IMEAC1	Pt_10-49	21	q	A	3_chr_arm	loss	1	NA
Patient_10	Patient_10-IMEAC1	Pt_10-48	21	q	B	8_complex_gain	gain	3	6
Patient_10	Patient_10-IMEAC1	Pt_10-50	22	q	B	3_chr_arm	loss	1	NA
Patient_10	Patient_10-IMEAC1	Pt_10-5	3	p,q	A	3_chr_arm	loss	1	NA
Patient_10	Patient_10-IMEAC1	Pt_10-6	3	p	B	8_complex_gain	gain	3	4
Patient_10	Patient_10-IMEAC1	Pt_10-7	4	p,q	A	3_chr_arm	loss	1	NA
Patient_10	Patient_10-IMEAC1	Pt_10-8	5	p	B	5_paracentric	deletion	0	NA
Patient_10	Patient_10-IMEAC1	Pt_10-9	6	p,q	A	3_chr_arm	loss	1	NA
Patient_10	Patient_10-IMEAC1	Pt_10-51	6	q	A	1_local	deletion	0	NA
Patient_10	Patient_10-IMEAC1	Pt_10-13	7	p,q	A	3_chr_arm	loss	1	NA
Patient_10	Patient_10-IMEAC1	Pt_10-10	7	q	B	9_focal_amp	amp	8	4,8
Patient_10	Patient_10-IMEAC1	Pt_10-60	7	q	B	8_complex_gain	gain	3	NA
Patient_10	Patient_10-IMEAC1	Pt_10-14	8	p,q	A	3_chr_arm	loss	1	NA
Patient_10	Patient_10-IMEAC1	Pt_10-15	8	p	B	3_chr_arm	loss	1	NA
Patient_10	Patient_10-IMEAC1	Pt_10-16	9	p,q	B	8_complex_gain	gain	2	NA
Patient_10	Patient_10-IMEAC1	Pt_10-17	9	p	A	4_terminal	loss	1	NA
Patient_11	Patient_11-HGD1	Pt_11-2	1	p,q	B	3_chr_arm	gain	2	NA
Patient_11	Patient_11-HGD1	Pt_11-3	1	p,q	B	9_focal_amp	amp	16	4,8
Patient_11	Patient_11-HGD1	Pt_11-31	10	p,q	A	3_chr_arm	gain	2	NA
Patient_11	Patient_11-HGD1	Pt_11-30	10	p	B	8_complex_gain	gain	4	4
Patient_11	Patient_11-HGD1	Pt_11-32	11	q	B	9_focal_amp	amp	16	NA
Patient_11	Patient_11-HGD1	Pt_11-33	13	q	A	3_chr_arm	gain	3	NA
Patient_11	Patient_11-HGD1	Pt_11-36	14	q	A	3_chr_arm	gain	2	NA
Patient_11	Patient_11-HGD1	Pt_11-35	14	q	B	8_complex_gain	gain	2	NA
Patient_11	Patient_11-HGD1	Pt_11-37	15	q	B	4_terminal	gain	2	NA
Patient_11	Patient_11-HGD1	Pt_11-42	16	p	B	8_complex_gain	gain	2	4
Patient_11	Patient_11-HGD1	Pt_11-43	17	p	A	3_chr_arm	deletion	0	NA
Patient_11	Patient_11-HGD1	Pt_11-44	17	p	B	8_complex_gain	gain	2	4
Patient_11	Patient_11-HGD1	Pt_11-46	18	p	B	7_complex_loss	deletion	0	4,5
Patient_11	Patient_11-HGD1	Pt_11-48	18	q	B	8_complex_gain	gain	2	NA
Patient_11	Patient_11-HGD1	Pt_11-5	2	p,q	A	3_chr_arm	gain	2	NA
Patient_11	Patient_11-HGD1	Pt_11-4	2	p	B	4_terminal	deletion	0	NA
Patient_11	Patient_11-HGD1	Pt_11-6	2	q	A	7_complex_loss	deletion	0	NA
Patient_11	Patient_11-HGD1	Pt_11-51	20	p,q	A	3_chr_arm	gain	2	NA
Patient_11	Patient_11-HGD1	Pt_11-53	20	q	B	4_terminal	gain	2	NA
Patient_11	Patient_11-HGD1	Pt_11-10	3	p,q	A	3_chr_arm	gain	2	NA
Patient_11	Patient_11-HGD1	Pt_11-7	3	p	B	1_local	deletion	0	NA
Patient_11	Patient_11-HGD1	Pt_11-8	3	q	B	1_local	deletion	0	NA
Patient_11	Patient_11-HGD1	Pt_11-12	4	q	B	4_terminal	deletion	0	NA
Patient_11	Patient_11-HGD1	Pt_11-13	5	p	A	3_chr_arm	gain	2	NA
Patient_11	Patient_11-HGD1	Pt_11-16	6	p	B	4_terminal	gain	2	NA
Patient_11	Patient_11-HGD1	Pt_11-60	6	q	A	4_terminal	gain	2	NA
Patient_11	Patient_11-HGD1	Pt_11-17	6	q	B	8_complex_gain	gain	4	4
Patient_11	Patient_11-HGD1	Pt_11-18	7	p,q	A	3_chr_arm	deletion	0	NA
Patient_11	Patient_11-HGD1	Pt_11-19	7	p,q	B	3_chr_arm	gain	3	NA
Patient_11	Patient_11-HGD1	Pt_11-20	7	q	B	7_complex_loss	loss	2	NA
Patient_11	Patient_11-HGD1	Pt_11-22	8	p	B	5_paracentric	deletion	0	NA
Patient_11	Patient_11-HGD1	Pt_11-63	8	q	B	4_terminal	gain	2	NA
Patient_11	Patient_11-HGD1	Pt_11-74	8	q	B	4_terminal	loss	1	NA
Patient_11	Patient_11-HGD1	Pt_11-29	9	p,q	A	3_chr_arm	gain	3	NA
Patient_11	Patient_11-HGD1	Pt_11-27	9	p,q	B	5_paracentric	deletion	0	NA
Patient_11	Patient_11-IMEAC1	Pt_11-2	1	p,q	B	3_chr_arm	gain	2	NA
Patient_11	Patient_11-IMEAC1	Pt_11-3	1	p,q	B	9_focal_amp	amp	16	4,8
Patient_11	Patient_11-IMEAC1	Pt_11-31	10	p,q	A	3_chr_arm	gain	2	NA
Patient_11	Patient_11-IMEAC1	Pt_11-65	10	q	B	5_paracentric	deletion	0	NA
Patient_11	Patient_11-IMEAC1	Pt_11-32	11	q	B	9_focal_amp	amp	32	NA
Patient_11	Patient_11-IMEAC1	Pt_11-34	13	q	B	5_paracentric	deletion	0	NA
Patient_11	Patient_11-IMEAC1	Pt_11-36	14	q	A	3_chr_arm	gain	2	NA
Patient_11	Patient_11-IMEAC1	Pt_11-35	14	q	B	8_complex_gain	gain	2	NA
Patient_11	Patient_11-IMEAC1	Pt_11-40	15	q	A	3_chr_arm	deletion	0	NA
Patient_11	Patient_11-IMEAC1	Pt_11-38	15	q	B	4_terminal	gain	3	NA
Patient_11	Patient_11-IMEAC1	Pt_11-39	15	q	B	3_chr_arm	gain	2	NA
Patient_11	Patient_11-IMEAC1	Pt_11-41	16	p	A	8_complex_gain	gain	2	4
Patient_11	Patient_11-IMEAC1	Pt_11-43	17	p	A	3_chr_arm	deletion	0	NA
Patient_11	Patient_11-IMEAC1	Pt_11-66	17	p	B	8_complex_gain	gain	2	4
Patient_11	Patient_11-IMEAC1	Pt_11-46	18	p	B	7_complex_loss	deletion	0	4,5
Patient_11	Patient_11-IMEAC1	Pt_11-49	18	q	B	7_complex_loss	deletion	0	4
Patient_11	Patient_11-IMEAC1	Pt_11-67	19	p,q	B	3_chr_arm	gain	3	NA
Patient_11	Patient_11-IMEAC1	Pt_11-68	19	p	B	4_terminal	loss	2	NA
Patient_11	Patient_11-IMEAC1	Pt_11-50	19	q	B	3_chr_arm	gain	3	NA
Patient_11	Patient_11-IMEAC1	Pt_11-5	2	p,q	A	3_chr_arm	gain	2	NA
Patient_11	Patient_11-IMEAC1	Pt_11-4	2	p	B	4_terminal	deletion	0	NA
Patient_11	Patient_11-IMEAC1	Pt_11-69	20	p,q	A	3_chr_arm	gain	2	NA
Patient_11	Patient_11-IMEAC1	Pt_11-52	20	p,q	B	3_chr_arm	gain	2	NA
Patient_11	Patient_11-IMEAC1	Pt_11-70	20	p	A	4_terminal	loss	1	NA
Patient_11	Patient_11-IMEAC1	Pt_11-7	3	p	B	1_local	deletion	0	NA
Patient_11	Patient_11-IMEAC1	Pt_11-8	3	q	B	1_local	deletion	0	NA
Patient_11	Patient_11-IMEAC1	Pt_11-9	3	q	B	8_complex_gain	gain	2	NA
Patient_11	Patient_11-IMEAC1	Pt_11-11	4	p,q	B	3_chr_arm	deletion	0	NA
Patient_11	Patient_11-IMEAC1	Pt_11-13	5	p	A	3_chr_arm	gain	3	NA
Patient_11	Patient_11-IMEAC1	Pt_11-14	5	q	B	6_pericentric	deletion	0	NA
Patient_11	Patient_11-IMEAC1	Pt_11-61	6	p	B	3_chr_arm	gain	2	NA
Patient_11	Patient_11-IMEAC1	Pt_11-62	6	p	B	5_paracentric	gain	3	NA
Patient_11	Patient_11-IMEAC1	Pt_11-75	6	p	B	4_terminal	deletion	0	NA
Patient_11	Patient_11-IMEAC1	Pt_11-18	7	p,q	A	3_chr_arm	deletion	0	NA
Patient_11	Patient_11-IMEAC1	Pt_11-19	7	p,q	B	3_chr_arm	gain	3	NA
Patient_11	Patient_11-IMEAC1	Pt_11-23	8	p,q	A	3_chr_arm	deletion	0	NA
Patient_11	Patient_11-IMEAC1	Pt_11-63	8	q	B	4_terminal	gain	2	NA
Patient_11	Patient_11-IMEAC1	Pt_11-27	9	p,q	B	5_paracentric	deletion	0	NA
Patient_11	Patient_11-IMEAC1	Pt_11-28	9	p	A	3_chr_arm	gain	2	NA
Patient_11	Patient_11-LGD1	Pt_11-1	1	p	A	4_terminal	deletion	0	NA
Patient_11	Patient_11-LGD1	Pt_11-45	18	p,q	B	3_chr_arm	gain	2	NA
Patient_11	Patient_11-LGD1	Pt_11-7	3	p	B	1_local	deletion	0	NA
Patient_11	Patient_11-LGD1	Pt_11-21	8	q	AB	2_uniparental_disomy	LOH	2	NA
Patient_11	Patient_11-LGD1	Pt_11-24	9	p	AB	2_uniparental_disomy	LOH	2	NA
Patient_11	Patient_11-LGD1	Pt_11-25	9	p	B	7_complex_loss	deletion	0	NA
Patient_12	Patient_12-BE3	Pt_12-40	16	q	A	1_local	gain	4	NA
Patient_12	Patient_12-BE3	Pt_12-48	21	q	A	1_local	gain	4	NA
Patient_12	Patient_12-BE3	Pt_12-7	3	p	A	1_local	deletion	0	NA
Patient_12	Patient_12-BE3	Pt_12-23	9	p	AB	2_uniparental_disomy	LOH	2	NA
Patient_12	Patient_12-HGD1	Pt_12-2	1	p,q	A	3_chr_arm	loss	1	NA
Patient_12	Patient_12-HGD1	Pt_12-1	1	p	B	5_paracentric	gain	2	NA
Patient_12	Patient_12-HGD1	Pt_12-27	10	p	B	9_focal_amp	amp	16	5,8
Patient_12	Patient_12-HGD1	Pt_12-28	10	q	B	4_terminal	loss	2	NA
Patient_12	Patient_12-HGD1	Pt_12-29	10	q	B	3_chr_arm	gain	3	NA
Patient_12	Patient_12-HGD1	Pt_12-31	11	p,q	A	3_chr_arm	loss	1	NA
Patient_12	Patient_12-HGD1	Pt_12-32	12	p,q	A	3_chr_arm	loss	1	NA
Patient_12	Patient_12-HGD1	Pt_12-33	12	q	B	5_paracentric	loss	1	NA
Patient_12	Patient_12-HGD1	Pt_12-34	13	q	A	3_chr_arm	loss	1	NA
Patient_12	Patient_12-HGD1	Pt_12-35	13	q	B	4_terminal	gain	3	NA
Patient_12	Patient_12-HGD1	Pt_12-36	14	q	A	3_chr_arm	loss	1	NA
Patient_12	Patient_12-HGD1	Pt_12-55	14	q	A	3_chr_arm	loss	0	NA
Patient_12	Patient_12-HGD1	Pt_12-41	16	p,q	A	3_chr_arm	loss	1	NA
Patient_12	Patient_12-HGD1	Pt_12-38	16	p	B	4_terminal	deletion	0	NA
Patient_12	Patient_12-HGD1	Pt_12-40	16	q	A	1_local	gain	4	NA
Patient_12	Patient_12-HGD1	Pt_12-43	17	p	B	9_focal_amp	amp	16	4
Patient_12	Patient_12-HGD1	Pt_12-44	17	q	B	9_focal_amp	amp	16	5,8
Patient_12	Patient_12-HGD1	Pt_12-45	18	p,q	A	3_chr_arm	deletion	0	NA
Patient_12	Patient_12-HGD1	Pt_12-46	19	p,q	A	3_chr_arm	loss	1	NA
Patient_12	Patient_12-HGD1	Pt_12-47	19	p	A	3_chr_arm	deletion	0	NA
Patient_12	Patient_12-HGD1	Pt_12-5	2	p,q	B	3_chr_arm	loss	1	NA
Patient_12	Patient_12-HGD1	Pt_12-4	2	p	B	4_terminal	deletion	0	NA
Patient_12	Patient_12-HGD1	Pt_12-6	2	q	B	4_terminal	gain	2	NA
Patient_12	Patient_12-HGD1	Pt_12-48	21	q	A	1_local	gain	4	NA
Patient_12	Patient_12-HGD1	Pt_12-49	21	q	A	3_chr_arm	loss	1	NA
Patient_12	Patient_12-HGD1	Pt_12-57	21	q	B	5_paracentric	deletion	0	NA
Patient_12	Patient_12-HGD1	Pt_12-51	22	q	B	3_chr_arm	loss	1	NA
Patient_12	Patient_12-HGD1	Pt_12-8	3	p,q	A	3_chr_arm	loss	1	NA
Patient_12	Patient_12-HGD1	Pt_12-7	3	p	A	1_local	deletion	0	NA
Patient_12	Patient_12-HGD1	Pt_12-10	3	q	B	3_chr_arm	gain	3	NA
Patient_12	Patient_12-HGD1	Pt_12-11	4	p,q	A	3_chr_arm	loss	1	NA
Patient_12	Patient_12-HGD1	Pt_12-16	5	p,q	A	3_chr_arm	deletion	0	NA
Patient_12	Patient_12-HGD1	Pt_12-14	5	p	B	8_complex_gain	gain	4	5
Patient_12	Patient_12-HGD1	Pt_12-15	5	q	B	9_focal_amp	amp	8	8
Patient_12	Patient_12-HGD1	Pt_12-18	6	p,q	B	3_chr_arm	loss	1	NA
Patient_12	Patient_12-HGD1	Pt_12-17	6	p	B	4_terminal	deletion	0	NA
Patient_12	Patient_12-HGD1	Pt_12-22	8	p,q	A	3_chr_arm	loss	1	NA
Patient_12	Patient_12-HGD1	Pt_12-20	8	p,q	B	3_chr_arm	gain	3	NA
Patient_12	Patient_12-HGD1	Pt_12-19	8	q	B	1_local	gain	6	NA
Patient_12	Patient_12-HGD1	Pt_12-26	9	p	B	5_paracentric	loss	1	NA
Patient_12	Patient_12-IMEAC1	Pt_12-2	1	p,q	A	3_chr_arm	loss	1	NA
Patient_12	Patient_12-IMEAC1	Pt_12-3	1	p	B	3_chr_arm	loss	1	NA
Patient_12	Patient_12-IMEAC1	Pt_12-30	10	p,q	A	3_chr_arm	loss	1	NA
Patient_12	Patient_12-IMEAC1	Pt_12-27	10	p	B	9_focal_amp	amp	4	5,8
Patient_12	Patient_12-IMEAC1	Pt_12-32	12	p,q	A	3_chr_arm	loss	0	NA
Patient_12	Patient_12-IMEAC1	Pt_12-54	12	p,q	A	3_chr_arm	loss	0	NA
Patient_12	Patient_12-IMEAC1	Pt_12-36	14	q	A	3_chr_arm	loss	1	NA
Patient_12	Patient_12-IMEAC1	Pt_12-37	15	q	B	3_chr_arm	loss	1	NA
Patient_12	Patient_12-IMEAC1	Pt_12-41	16	p,q	A	3_chr_arm	loss	1	NA
Patient_12	Patient_12-IMEAC1	Pt_12-39	16	p,q	B	3_chr_arm	loss	1	NA
Patient_12	Patient_12-IMEAC1	Pt_12-38	16	p	B	4_terminal	deletion	0	NA
Patient_12	Patient_12-IMEAC1	Pt_12-40	16	q	A	1_local	gain	4	NA
Patient_12	Patient_12-IMEAC1	Pt_12-43	17	p	B	9_focal_amp	amp	16	4
Patient_12	Patient_12-IMEAC1	Pt_12-44	17	q	B	9_focal_amp	amp	16	5,8
Patient_12	Patient_12-IMEAC1	Pt_12-45	18	p,q	A	3_chr_arm	deletion	0	NA
Patient_12	Patient_12-IMEAC1	Pt_12-46	19	p,q	A	3_chr_arm	loss	1	NA
Patient_12	Patient_12-IMEAC1	Pt_12-5	2	p,q	B	3_chr_arm	loss	1	NA
Patient_12	Patient_12-IMEAC1	Pt_12-6	2	q	B	4_terminal	gain	2	NA
Patient_12	Patient_12-IMEAC1	Pt_12-48	21	q	A	1_local	gain	4	NA
Patient_12	Patient_12-IMEAC1	Pt_12-49	21	q	A	3_chr_arm	loss	1	NA
Patient_12	Patient_12-IMEAC1	Pt_12-50	21	q	B	3_chr_arm	loss	1	NA
Patient_12	Patient_12-IMEAC1	Pt_12-51	22	q	B	3_chr_arm	loss	1	NA
Patient_12	Patient_12-IMEAC1	Pt_12-8	3	p,q	A	3_chr_arm	loss	1	NA
Patient_12	Patient_12-IMEAC1	Pt_12-7	3	p	A	1_local	deletion	0	NA
Patient_12	Patient_12-IMEAC1	Pt_12-11	4	p,q	A	3_chr_arm	loss	1	NA
Patient_12	Patient_12-IMEAC1	Pt_12-13	4	q	B	4_terminal	loss	1	NA
Patient_12	Patient_12-IMEAC1	Pt_12-16	5	p,q	A	3_chr_arm	deletion	0	NA
Patient_12	Patient_12-IMEAC1	Pt_12-14	5	p	B	8_complex_gain	gain	4	5
Patient_12	Patient_12-IMEAC1	Pt_12-15	5	q	B	9_focal_amp	amp	8	8
Patient_12	Patient_12-IMEAC1	Pt_12-52	5	q	B	5_paracentric	loss	1	NA
Patient_12	Patient_12-IMEAC1	Pt_12-18	6	p,q	B	3_chr_arm	loss	1	NA
Patient_12	Patient_12-IMEAC1	Pt_12-17	6	p	B	4_terminal	deletion	0	NA
Patient_12	Patient_12-IMEAC1	Pt_12-60	8	p	B	4_terminal	loss	1	NA
Patient_12	Patient_12-IMEAC1	Pt_12-19	8	q	B	1_local	gain	6	NA
Patient_12	Patient_12-IMEAC1	Pt_12-21	8	q	B	4_terminal	gain	3	NA
Patient_12	Patient_12-IMEAC1	Pt_12-24	9	p,q	A	3_chr_arm	loss	1	NA
Patient_12	Patient_12-IMEAC1	Pt_12-53	9	p	B	8_complex_gain	gain	4	NA
Patient_12	Patient_12-IMEAC1	Pt_12-25	9	q	B	3_chr_arm	gain	3	NA
Patient_12	Patient_12-IMEAC2	Pt_12-2	1	p,q	A	3_chr_arm	loss	1	NA
Patient_12	Patient_12-IMEAC2	Pt_12-3	1	p	B	3_chr_arm	loss	1	NA
Patient_12	Patient_12-IMEAC2	Pt_12-27	10	p	B	9_focal_amp	amp	8	5,8
Patient_12	Patient_12-IMEAC2	Pt_12-29	10	q	B	3_chr_arm	gain	3	NA
Patient_12	Patient_12-IMEAC2	Pt_12-31	11	p,q	A	3_chr_arm	loss	1	NA
Patient_12	Patient_12-IMEAC2	Pt_12-32	12	p,q	A	3_chr_arm	loss	1	NA
Patient_12	Patient_12-IMEAC2	Pt_12-34	13	q	A	3_chr_arm	loss	1	NA
Patient_12	Patient_12-IMEAC2	Pt_12-36	14	q	A	3_chr_arm	loss	1	NA
Patient_12	Patient_12-IMEAC2	Pt_12-56	14	q	A	3_chr_arm	loss	0	NA
Patient_12	Patient_12-IMEAC2	Pt_12-41	16	p,q	A	3_chr_arm	loss	1	NA
Patient_12	Patient_12-IMEAC2	Pt_12-42	16	p,q	B	3_chr_arm	loss	1	NA
Patient_12	Patient_12-IMEAC2	Pt_12-38	16	p	B	4_terminal	deletion	0	NA
Patient_12	Patient_12-IMEAC2	Pt_12-40	16	q	A	1_local	gain	4	NA
Patient_12	Patient_12-IMEAC2	Pt_12-43	17	p	B	9_focal_amp	amp	16	4
Patient_12	Patient_12-IMEAC2	Pt_12-44	17	q	B	9_focal_amp	amp	16	5,8
Patient_12	Patient_12-IMEAC2	Pt_12-45	18	p,q	A	3_chr_arm	deletion	0	NA
Patient_12	Patient_12-IMEAC2	Pt_12-46	19	p,q	A	3_chr_arm	loss	1	NA
Patient_12	Patient_12-IMEAC2	Pt_12-5	2	p,q	B	3_chr_arm	loss	1	NA
Patient_12	Patient_12-IMEAC2	Pt_12-4	2	p	B	4_terminal	deletion	0	NA
Patient_12	Patient_12-IMEAC2	Pt_12-6	2	q	B	4_terminal	gain	2	NA
Patient_12	Patient_12-IMEAC2	Pt_12-48	21	q	A	1_local	gain	4	NA
Patient_12	Patient_12-IMEAC2	Pt_12-49	21	q	A	3_chr_arm	loss	1	NA
Patient_12	Patient_12-IMEAC2	Pt_12-51	22	q	B	3_chr_arm	loss	1	NA
Patient_12	Patient_12-IMEAC2	Pt_12-8	3	p,q	A	3_chr_arm	loss	1	NA
Patient_12	Patient_12-IMEAC2	Pt_12-9	3	p,q	B	3_chr_arm	gain	3	NA
Patient_12	Patient_12-IMEAC2	Pt_12-7	3	p	A	1_local	deletion	0	NA
Patient_12	Patient_12-IMEAC2	Pt_12-11	4	p,q	A	3_chr_arm	loss	1	NA
Patient_12	Patient_12-IMEAC2	Pt_12-12	4	p,q	B	3_chr_arm	loss	1	NA
Patient_12	Patient_12-IMEAC2	Pt_12-16	5	p,q	A	3_chr_arm	deletion	0	NA
Patient_12	Patient_12-IMEAC2	Pt_12-14	5	p	B	8_complex_gain	gain	4	5
Patient_12	Patient_12-IMEAC2	Pt_12-15	5	q	B	9_focal_amp	amp	8	8
Patient_12	Patient_12-IMEAC2	Pt_12-18	6	p,q	B	3_chr_arm	loss	1	NA
Patient_12	Patient_12-IMEAC2	Pt_12-17	6	p	B	4_terminal	deletion	0	NA
Patient_12	Patient_12-IMEAC2	Pt_12-22	8	p,q	A	3_chr_arm	loss	1	NA
Patient_12	Patient_12-IMEAC2	Pt_12-20	8	p,q	B	3_chr_arm	gain	3	NA
Patient_12	Patient_12-IMEAC2	Pt_12-19	8	q	B	1_local	gain	6	NA
Patient_13	Patient_13-BE2	Pt_13-3	3	p	A	1_local	deletion	0	NA
Patient_13	Patient_13-BE2	Pt_13-4	3	p	B	1_local	deletion	0	NA
Patient_13	Patient_13-BE2	Pt_13-10	9	p	AB	2_uniparental_disomy	LOH	2	NA
Patient_13	Patient_13-HGD1	Pt_13-2	1	p	A	3_chr_arm	loss	1	NA
Patient_13	Patient_13-HGD1	Pt_13-30	1	q	A	3_chr_arm	gain	3	NA
Patient_13	Patient_13-HGD1	Pt_13-32	1	q	B	3_chr_arm	loss	1	NA
Patient_13	Patient_13-HGD1	Pt_13-15	11	p,q	A	3_chr_arm	loss	1	NA
Patient_13	Patient_13-HGD1	Pt_13-16	12	p,q	B	3_chr_arm	loss	1	NA
Patient_13	Patient_13-HGD1	Pt_13-18	14	q	A	3_chr_arm	loss	1	NA
Patient_13	Patient_13-HGD1	Pt_13-19	17	p	B	4_terminal	deletion	0	NA
Patient_13	Patient_13-HGD1	Pt_13-20	17	q	B	9_focal_amp	amp	32	4
Patient_13	Patient_13-HGD1	Pt_13-3	3	p	A	1_local	deletion	0	NA
Patient_13	Patient_13-HGD1	Pt_13-4	3	p	B	1_local	deletion	0	NA
Patient_13	Patient_13-HGD1	Pt_13-5	4	p,q	A	3_chr_arm	loss	1	NA
Patient_13	Patient_13-HGD1	Pt_13-7	5	p,q	A	3_chr_arm	deletion	0	NA
Patient_13	Patient_13-HGD1	Pt_13-11	9	p	B	5_paracentric	loss	1	NA
Patient_13	Patient_13-HGD_IM	Pt_13-1	1	p	B	3_chr_arm	loss	1	NA
Patient_13	Patient_13-HGD_IM	Pt_13-31	1	q	B	3_chr_arm	gain	3	NA
Patient_13	Patient_13-HGD_IM	Pt_13-16	12	p,q	B	3_chr_arm	loss	1	NA
Patient_13	Patient_13-HGD_IM	Pt_13-17	13	q	B	3_chr_arm	gain	3	NA
Patient_13	Patient_13-HGD_IM	Pt_13-18	14	q	A	3_chr_arm	loss	1	NA
Patient_13	Patient_13-HGD_IM	Pt_13-19	17	p	B	4_terminal	deletion	0	NA
Patient_13	Patient_13-HGD_IM	Pt_13-20	17	q	B	9_focal_amp	amp	32	4
Patient_13	Patient_13-HGD_IM	Pt_13-21	18	p,q	A	3_chr_arm	loss	1	NA
Patient_13	Patient_13-HGD_IM	Pt_13-3	3	p	A	1_local	deletion	0	NA
Patient_13	Patient_13-HGD_IM	Pt_13-4	3	p	B	1_local	deletion	0	NA
Patient_13	Patient_13-HGD_IM	Pt_13-5	4	p,q	A	3_chr_arm	loss	1	NA
Patient_13	Patient_13-HGD_IM	Pt_13-7	5	p,q	A	3_chr_arm	deletion	0	NA
Patient_13	Patient_13-HGD_IM	Pt_13-9	6	p,q	A	3_chr_arm	gain	3	NA
Patient_13	Patient_13-HGD_IM	Pt_13-8	6	p,q	B	3_chr_arm	loss	1	NA
Patient_13	Patient_13-HGD_IM	Pt_13-13	9	p	A	5_paracentric	gain	3	NA
Patient_13	Patient_13-HGD_IM	Pt_13-11	9	p	B	5_paracentric	loss	1	NA
Patient_13	Patient_13-HGD_IM	Pt_13-24	9	p	B	3_chr_arm	gain	3	NA
Patient_13	Patient_13-HGD_IM	Pt_13-12	9	q	B	3_chr_arm	gain	3	NA
Patient_13	Patient_13-HGD_IM	Pt_13-25	9	q	B	1_local	loss	1	NA
Patient_13	Patient_13-IMEAC	Pt_13-1	1	p	B	3_chr_arm	loss	1	NA
Patient_13	Patient_13-IMEAC	Pt_13-14	11	p	B	3_chr_arm	loss	1	NA
Patient_13	Patient_13-IMEAC	Pt_13-16	12	p,q	B	3_chr_arm	loss	1	NA
Patient_13	Patient_13-IMEAC	Pt_13-18	14	q	A	3_chr_arm	loss	1	NA
Patient_13	Patient_13-IMEAC	Pt_13-19	17	p	B	4_terminal	deletion	0	NA
Patient_13	Patient_13-IMEAC	Pt_13-20	17	q	B	9_focal_amp	amp	32	4
Patient_13	Patient_13-IMEAC	Pt_13-23	19	p,q	B	3_chr_arm	loss	1	NA
Patient_13	Patient_13-IMEAC	Pt_13-22	19	p	B	3_chr_arm	loss	0	NA
Patient_13	Patient_13-IMEAC	Pt_13-3	3	p	A	1_local	deletion	0	NA
Patient_13	Patient_13-IMEAC	Pt_13-4	3	p	B	1_local	deletion	0	NA
Patient_13	Patient_13-IMEAC	Pt_13-5	4	p,q	A	3_chr_arm	loss	1	NA
Patient_13	Patient_13-IMEAC	Pt_13-6	4	p,q	B	3_chr_arm	loss	1	NA
Patient_13	Patient_13-IMEAC	Pt_13-7	5	p,q	A	3_chr_arm	deletion	0	NA
Patient_13	Patient_13-IMEAC	Pt_13-11	9	p	B	5_paracentric	loss	1	NA
Patient_13	Patient_13-IMEAC	Pt_13-12	9	q	B	3_chr_arm	gain	3	NA
Patient_13	Patient_13-IMEAC	Pt_13-25	9	q	B	1_local	loss	1	NA
Patient_14	Patient_14-BE1	Pt_14-2	3	p	A	1_local	deletion	0	NA
Patient_14	Patient_14-BE1	Pt_14-3	3	p	B	1_local	deletion	0	NA
Patient_14	Patient_14-BE1	Pt_14-12	9	p	AB	2_uniparental_disomy	LOH	2	NA
Patient_14	Patient_14-BE1	Pt_14-13	9	p	B	1_local	deletion	0	NA
Patient_14	Patient_14-HGD1	Pt_14-14	11	p,q	A	3_chr_arm	deletion	0	NA
Patient_14	Patient_14-HGD1	Pt_14-15	11	p,q	B	3_chr_arm	gain	2	NA
Patient_14	Patient_14-HGD1	Pt_14-16	12	p	A	1_local	gain	4	NA
Patient_14	Patient_14-HGD1	Pt_14-19	16	q	B	1_local	deletion	0	NA
Patient_14	Patient_14-HGD1	Pt_14-20	17	p	B	3_chr_arm	deletion	0	NA
Patient_14	Patient_14-HGD1	Pt_14-21	18	q	A	7_complex_loss	deletion	0	4
Patient_14	Patient_14-HGD1	Pt_14-24	19	p	B	3_chr_arm	deletion	0	NA
Patient_14	Patient_14-HGD1	Pt_14-25	19	q	B	7_complex_loss	deletion	0	NA
Patient_14	Patient_14-HGD1	Pt_14-28	21	q	B	3_chr_arm	deletion	0	NA
Patient_14	Patient_14-HGD1	Pt_14-29	22	q	B	3_chr_arm	deletion	0	NA
Patient_14	Patient_14-HGD1	Pt_14-2	3	p	A	1_local	deletion	0	NA
Patient_14	Patient_14-HGD1	Pt_14-3	3	p	B	1_local	deletion	0	NA
Patient_14	Patient_14-HGD1	Pt_14-5	4	p,q	A	3_chr_arm	loss	0	NA
Patient_14	Patient_14-HGD1	Pt_14-8	8	p	B	3_chr_arm	deletion	0	NA
Patient_14	Patient_14-HGD1	Pt_14-10	8	q	B	3_chr_arm	gain	2	NA
Patient_14	Patient_14-HGD2	Pt_14-14	11	p,q	A	3_chr_arm	deletion	0	NA
Patient_14	Patient_14-HGD2	Pt_14-15	11	p,q	B	3_chr_arm	gain	2	NA
Patient_14	Patient_14-HGD2	Pt_14-19	16	q	B	1_local	deletion	0	NA
Patient_14	Patient_14-HGD2	Pt_14-20	17	p	B	3_chr_arm	deletion	0	NA
Patient_14	Patient_14-HGD2	Pt_14-21	18	q	A	7_complex_loss	deletion	0	4
Patient_14	Patient_14-HGD2	Pt_14-2	3	p	A	1_local	deletion	0	NA
Patient_14	Patient_14-HGD2	Pt_14-3	3	p	B	1_local	deletion	0	NA
Patient_14	Patient_14-IMEAC1	Pt_14-14	11	p,q	A	3_chr_arm	deletion	0	NA
Patient_14	Patient_14-IMEAC1	Pt_14-15	11	p,q	B	3_chr_arm	gain	2	NA
Patient_14	Patient_14-IMEAC1	Pt_14-17	13	q	B	9_focal_amp	amp	8	5
Patient_14	Patient_14-IMEAC1	Pt_14-18	15	q	B	8_complex_gain	gain	3	4
Patient_14	Patient_14-IMEAC1	Pt_14-19	16	q	B	1_local	deletion	0	NA
Patient_14	Patient_14-IMEAC1	Pt_14-20	17	p	B	3_chr_arm	deletion	0	NA
Patient_14	Patient_14-IMEAC1	Pt_14-23	18	p,q	B	3_chr_arm	gain	2	NA
Patient_14	Patient_14-IMEAC1	Pt_14-21	18	q	A	7_complex_loss	deletion	0	4
Patient_14	Patient_14-IMEAC1	Pt_14-22	18	q	B	8_complex_gain	gain	6	4
Patient_14	Patient_14-IMEAC1	Pt_14-24	19	p	B	3_chr_arm	deletion	0	NA
Patient_14	Patient_14-IMEAC1	Pt_14-26	19	q	B	3_chr_arm	deletion	0	NA
Patient_14	Patient_14-IMEAC1	Pt_14-1	2	q	B	4_terminal	gain	2	NA
Patient_14	Patient_14-IMEAC1	Pt_14-27	20	p,q	A	3_chr_arm	gain	2	NA
Patient_14	Patient_14-IMEAC1	Pt_14-29	22	q	B	3_chr_arm	deletion	0	NA
Patient_14	Patient_14-IMEAC1	Pt_14-2	3	p	A	1_local	deletion	0	NA
Patient_14	Patient_14-IMEAC1	Pt_14-3	3	p	B	1_local	deletion	0	NA
Patient_14	Patient_14-IMEAC1	Pt_14-30	3	q	B	1_local	deletion	0	NA
Patient_14	Patient_14-IMEAC1	Pt_14-4	4	p,q	B	8_complex_gain	gain	3	4
Patient_14	Patient_14-IMEAC1	Pt_14-6	6	p	A	4_terminal	deletion	0	NA
Patient_14	Patient_14-IMEAC1	Pt_14-7	6	q	B	4_terminal	gain	2	NA
Patient_14	Patient_14-IMEAC1	Pt_14-8	8	p	B	3_chr_arm	deletion	0	NA
Patient_14	Patient_14-IMEAC1	Pt_14-10	8	q	B	3_chr_arm	gain	2	NA
Patient_14	Patient_14-IMEAC1	Pt_14-11	8	q	B	4_terminal	gain	3	NA
Patient_14	Patient_14-IND1	Pt_14-2	3	p	A	1_local	deletion	0	NA
Patient_14	Patient_14-IND1	Pt_14-3	3	p	B	1_local	deletion	0	NA
Patient_14	Patient_14-IND1	Pt_14-9	8	p,q	B	3_chr_arm	gain	2	NA
Patient_14	Patient_14-IND1	Pt_14-12	9	p	AB	2_uniparental_disomy	LOH	2	NA
Patient_14	Patient_14-IND1	Pt_14-13	9	p	B	1_local	deletion	0	NA
Patient_15	Patient_15-BE1	Pt_15-1	1	p	B	1_local	deletion	0	NA
Patient_15	Patient_15-BE1	Pt_15-2	1	q	B	1_local	deletion	0	NA
Patient_15	Patient_15-BE1	Pt_15-51	10	p,q	B	3_chr_arm	deletion	0	NA
Patient_15	Patient_15-BE1	Pt_15-58	11	p	A	3_chr_arm	deletion	0	NA
Patient_15	Patient_15-BE1	Pt_15-62	12	q	A	3_chr_arm	deletion	0	NA
Patient_15	Patient_15-BE1	Pt_15-65	13	q	A	1_local	gain	2	NA
Patient_15	Patient_15-BE1	Pt_15-69	16	p	B	1_local	gain	2	NA
Patient_15	Patient_15-BE1	Pt_15-70	16	q	B	4_terminal	gain	2	NA
Patient_15	Patient_15-BE1	Pt_15-71	17	p	B	3_chr_arm	deletion	0	NA
Patient_15	Patient_15-BE1	Pt_15-72	17	q	B	8_complex_gain	gain	4	NA
Patient_15	Patient_15-BE1	Pt_15-75	18	p	B	3_chr_arm	deletion	0	NA
Patient_15	Patient_15-BE1	Pt_15-76	18	q	B	8_complex_gain	gain	2	4
Patient_15	Patient_15-BE1	Pt_15-80	19	p,q	B	3_chr_arm	deletion	0	NA
Patient_15	Patient_15-BE1	Pt_15-82	19	q	A	3_chr_arm	gain	2	NA
Patient_15	Patient_15-BE1	Pt_15-7	2	q	B	8_complex_gain	gain	4	NA
Patient_15	Patient_15-BE1	Pt_15-88	21	q	A	3_chr_arm	deletion	0	NA
Patient_15	Patient_15-BE1	Pt_15-91	22	q	B	3_chr_arm	deletion	0	NA
Patient_15	Patient_15-BE1	Pt_15-11	3	p	B	1_local	deletion	0	NA
Patient_15	Patient_15-BE1	Pt_15-16	4	p	A	3_chr_arm	deletion	0	NA
Patient_15	Patient_15-BE1	Pt_15-24	5	p,q	B	3_chr_arm	deletion	0	NA
Patient_15	Patient_15-BE1	Pt_15-26	5	q	B	8_complex_gain	gain	3	NA
Patient_15	Patient_15-BE1	Pt_15-36	7	q	B	7_complex_loss	deletion	0	5
Patient_15	Patient_15-BE1	Pt_15-38	8	q	B	8_complex_gain	gain	3	5
Patient_15	Patient_15-BE1	Pt_15-46	9	p	B	8_complex_gain	gain	2	5
Patient_15	Patient_15-BE1	Pt_15-44	9	q	A	3_chr_arm	deletion	0	NA
Patient_15	Patient_15-EAC1	Pt_15-1	1	p	B	1_local	deletion	0	NA
Patient_15	Patient_15-EAC1	Pt_15-2	1	q	B	1_local	deletion	0	NA
Patient_15	Patient_15-EAC1	Pt_15-50	10	p,q	A	3_chr_arm	gain	2	NA
Patient_15	Patient_15-EAC1	Pt_15-52	10	p,q	B	3_chr_arm	deletion	0	NA
Patient_15	Patient_15-EAC1	Pt_15-49	10	p	A	4_terminal	gain	3	NA
Patient_15	Patient_15-EAC1	Pt_15-53	10	q	B	4_terminal	gain	2	NA
Patient_15	Patient_15-EAC1	Pt_15-54	11	p	B	4_terminal	deletion	0	NA
Patient_15	Patient_15-EAC1	Pt_15-56	11	q	B	3_chr_arm	gain	2	NA
Patient_15	Patient_15-EAC1	Pt_15-63	12	p,q	B	3_chr_arm	gain	2	NA
Patient_15	Patient_15-EAC1	Pt_15-60	12	p	A	3_chr_arm	gain	2	NA
Patient_15	Patient_15-EAC1	Pt_15-61	12	p	B	5_paracentric	loss	1	NA
Patient_15	Patient_15-EAC1	Pt_15-62	12	q	A	3_chr_arm	deletion	0	NA
Patient_15	Patient_15-EAC1	Pt_15-65	13	q	A	1_local	gain	2	NA
Patient_15	Patient_15-EAC1	Pt_15-66	14	q	B	9_focal_amp	amp	8	NA
Patient_15	Patient_15-EAC1	Pt_15-68	15	q	A	3_chr_arm	gain	2	NA
Patient_15	Patient_15-EAC1	Pt_15-67	15	q	B	3_chr_arm	loss	0	NA
Patient_15	Patient_15-EAC1	Pt_15-69	16	p	B	1_local	gain	2	NA
Patient_15	Patient_15-EAC1	Pt_15-70	16	q	B	4_terminal	gain	2	NA
Patient_15	Patient_15-EAC1	Pt_15-73	17	p	A	3_chr_arm	gain	2	NA
Patient_15	Patient_15-EAC1	Pt_15-71	17	p	B	3_chr_arm	deletion	0	NA
Patient_15	Patient_15-EAC1	Pt_15-72	17	q	B	8_complex_gain	gain	4	NA
Patient_15	Patient_15-EAC1	Pt_15-76	18	q	B	8_complex_gain	gain	2	4
Patient_15	Patient_15-EAC1	Pt_15-77	18	q	B	8_complex_gain	gain	2	NA
Patient_15	Patient_15-EAC1	Pt_15-81	19	p,q	B	8_complex_gain	gain	2	4
Patient_15	Patient_15-EAC1	Pt_15-82	19	q	A	3_chr_arm	gain	2	NA
Patient_15	Patient_15-EAC1	Pt_15-8	2	q	B	8_complex_gain	gain	4	5
Patient_15	Patient_15-EAC1	Pt_15-84	20	p,q	A	3_chr_arm	gain	2	NA
Patient_15	Patient_15-EAC1	Pt_15-85	20	p	A	7_complex_loss	loss	1	5
Patient_15	Patient_15-EAC1	Pt_15-90	21	q	B	8_complex_gain	gain	2	4
Patient_15	Patient_15-EAC1	Pt_15-12	3	p	A	3_chr_arm	deletion	0	NA
Patient_15	Patient_15-EAC1	Pt_15-10	3	p	B	5_paracentric	gain	2	NA
Patient_15	Patient_15-EAC1	Pt_15-11	3	p	B	1_local	deletion	0	NA
Patient_15	Patient_15-EAC1	Pt_15-19	4	p,q	B	3_chr_arm	gain	2	NA
Patient_15	Patient_15-EAC1	Pt_15-16	4	p	A	3_chr_arm	deletion	0	NA
Patient_15	Patient_15-EAC1	Pt_15-20	4	q	A	4_terminal	loss	1	NA
Patient_15	Patient_15-EAC1	Pt_15-28	5	p,q	A	3_chr_arm	gain	2	NA
Patient_15	Patient_15-EAC1	Pt_15-23	5	p	B	8_complex_gain	gain	2	NA
Patient_15	Patient_15-EAC1	Pt_15-25	5	q	B	3_chr_arm	deletion	0	NA
Patient_15	Patient_15-EAC1	Pt_15-31	7	p,q	A	3_chr_arm	gain	2	NA
Patient_15	Patient_15-EAC1	Pt_15-34	7	p	B	3_chr_arm	deletion	0	NA
Patient_15	Patient_15-EAC1	Pt_15-33	7	q	A	4_terminal	loss	1	NA
Patient_15	Patient_15-EAC1	Pt_15-36	7	q	B	7_complex_loss	deletion	0	5
Patient_15	Patient_15-EAC1	Pt_15-40	8	q	A	3_chr_arm	gain	2	NA
Patient_15	Patient_15-EAC1	Pt_15-38	8	q	B	8_complex_gain	gain	3	5
Patient_15	Patient_15-EAC1	Pt_15-43	9	p,q	A	3_chr_arm	deletion	0	NA
Patient_15	Patient_15-EAC1	Pt_15-46	9	p	B	8_complex_gain	gain	2	5
Patient_15	Patient_15-EAC1	Pt_15-47	9	q	B	3_chr_arm	gain	2	NA
Patient_15	Patient_15-HGD1	Pt_15-3	1	p,q	B	3_chr_arm	deletion	0	NA
Patient_15	Patient_15-HGD1	Pt_15-1	1	p	B	1_local	deletion	0	NA
Patient_15	Patient_15-HGD1	Pt_15-2	1	q	B	1_local	deletion	0	NA
Patient_15	Patient_15-HGD1	Pt_15-62	12	q	A	3_chr_arm	deletion	0	NA
Patient_15	Patient_15-HGD1	Pt_15-69	16	p	B	1_local	gain	2	NA
Patient_15	Patient_15-HGD1	Pt_15-70	16	q	B	4_terminal	gain	2	NA
Patient_15	Patient_15-HGD1	Pt_15-71	17	p	B	3_chr_arm	deletion	0	NA
Patient_15	Patient_15-HGD1	Pt_15-72	17	q	B	8_complex_gain	gain	4	NA
Patient_15	Patient_15-HGD1	Pt_15-79	19	p	B	3_chr_arm	deletion	0	NA
Patient_15	Patient_15-HGD1	Pt_15-11	3	p	B	1_local	deletion	0	NA
Patient_15	Patient_15-HGD1	Pt_15-17	4	p,q	A	3_chr_arm	deletion	0	NA
Patient_15	Patient_15-HGD1	Pt_15-22	5	p,q	A	3_chr_arm	deletion	0	NA
Patient_15	Patient_15-HGD1	Pt_15-35	7	q	B	3_chr_arm	loss	0	NA
Patient_15	Patient_15-HGD1	Pt_15-41	9	p	A	3_chr_arm	deletion	0	NA
Patient_15	Patient_15-HGD1	Pt_15-45	9	q	A	3_chr_arm	deletion	0	NA
Patient_15	Patient_15-HGD2	Pt_15-1	1	p	B	1_local	deletion	0	NA
Patient_15	Patient_15-HGD2	Pt_15-2	1	q	B	1_local	deletion	0	NA
Patient_15	Patient_15-HGD2	Pt_15-51	10	p,q	B	3_chr_arm	deletion	0	NA
Patient_15	Patient_15-HGD2	Pt_15-58	11	p	A	3_chr_arm	deletion	0	NA
Patient_15	Patient_15-HGD2	Pt_15-55	11	p	B	4_terminal	deletion	0	NA
Patient_15	Patient_15-HGD2	Pt_15-62	12	q	A	3_chr_arm	deletion	0	NA
Patient_15	Patient_15-HGD2	Pt_15-65	13	q	A	1_local	gain	2	NA
Patient_15	Patient_15-HGD2	Pt_15-69	16	p	B	1_local	gain	2	NA
Patient_15	Patient_15-HGD2	Pt_15-70	16	q	B	4_terminal	gain	2	NA
Patient_15	Patient_15-HGD2	Pt_15-71	17	p	B	3_chr_arm	deletion	0	NA
Patient_15	Patient_15-HGD2	Pt_15-72	17	q	B	8_complex_gain	gain	4	NA
Patient_15	Patient_15-HGD2	Pt_15-75	18	p	B	3_chr_arm	deletion	0	NA
Patient_15	Patient_15-HGD2	Pt_15-76	18	q	B	8_complex_gain	gain	2	4
Patient_15	Patient_15-HGD2	Pt_15-80	19	p,q	B	3_chr_arm	deletion	0	NA
Patient_15	Patient_15-HGD2	Pt_15-82	19	q	A	3_chr_arm	gain	2	NA
Patient_15	Patient_15-HGD2	Pt_15-7	2	q	B	8_complex_gain	gain	4	NA
Patient_15	Patient_15-HGD2	Pt_15-88	21	q	A	3_chr_arm	deletion	0	NA
Patient_15	Patient_15-HGD2	Pt_15-91	22	q	B	3_chr_arm	deletion	0	NA
Patient_15	Patient_15-HGD2	Pt_15-11	3	p	B	1_local	deletion	0	NA
Patient_15	Patient_15-HGD2	Pt_15-19	4	p,q	B	3_chr_arm	gain	2	NA
Patient_15	Patient_15-HGD2	Pt_15-16	4	p	A	3_chr_arm	deletion	0	NA
Patient_15	Patient_15-HGD2	Pt_15-20	4	q	A	4_terminal	loss	1	NA
Patient_15	Patient_15-HGD2	Pt_15-24	5	p,q	B	3_chr_arm	deletion	0	NA
Patient_15	Patient_15-HGD2	Pt_15-26	5	q	B	8_complex_gain	gain	2	NA
Patient_15	Patient_15-HGD2	Pt_15-36	7	q	B	7_complex_loss	deletion	0	5
Patient_15	Patient_15-HGD2	Pt_15-38	8	q	B	8_complex_gain	gain	3	5
Patient_15	Patient_15-HGD2	Pt_15-46	9	p	B	8_complex_gain	gain	2	5
Patient_15	Patient_15-HGD2	Pt_15-44	9	q	A	3_chr_arm	deletion	0	NA
Patient_15	Patient_15-HGD3_IM1	Pt_15-3	1	p,q	B	3_chr_arm	deletion	0	NA
Patient_15	Patient_15-HGD3_IM1	Pt_15-1	1	p	B	1_local	deletion	0	NA
Patient_15	Patient_15-HGD3_IM1	Pt_15-2	1	q	B	1_local	deletion	0	NA
Patient_15	Patient_15-HGD3_IM1	Pt_15-62	12	q	A	3_chr_arm	deletion	0	NA
Patient_15	Patient_15-HGD3_IM1	Pt_15-69	16	p	B	1_local	gain	2	NA
Patient_15	Patient_15-HGD3_IM1	Pt_15-70	16	q	B	4_terminal	gain	2	NA
Patient_15	Patient_15-HGD3_IM1	Pt_15-71	17	p	B	3_chr_arm	deletion	0	NA
Patient_15	Patient_15-HGD3_IM1	Pt_15-72	17	q	B	8_complex_gain	gain	4	NA
Patient_15	Patient_15-HGD3_IM1	Pt_15-79	19	p	B	3_chr_arm	deletion	0	NA
Patient_15	Patient_15-HGD3_IM1	Pt_15-87	21	q	A	3_chr_arm	deletion	0	NA
Patient_15	Patient_15-HGD3_IM1	Pt_15-11	3	p	B	1_local	deletion	0	NA
Patient_15	Patient_15-HGD3_IM1	Pt_15-17	4	p,q	A	3_chr_arm	deletion	0	NA
Patient_15	Patient_15-HGD3_IM1	Pt_15-22	5	p,q	A	3_chr_arm	deletion	0	NA
Patient_15	Patient_15-HGD3_IM1	Pt_15-30	7	p,q	A	8_complex_gain	gain	3	NA
Patient_15	Patient_15-HGD3_IM1	Pt_15-35	7	q	B	3_chr_arm	loss	0	NA
Patient_15	Patient_15-HGD3_IM1	Pt_15-41	9	p	A	3_chr_arm	deletion	0	NA
Patient_15	Patient_15-HGD3_IM1	Pt_15-45	9	q	A	3_chr_arm	deletion	0	NA
Patient_15	Patient_15-IMEAC2	Pt_15-1	1	p	B	1_local	deletion	0	NA
Patient_15	Patient_15-IMEAC2	Pt_15-4	1	p	B	4_terminal	gain	2	NA
Patient_15	Patient_15-IMEAC2	Pt_15-5	1	q	A	3_chr_arm	gain	2	NA
Patient_15	Patient_15-IMEAC2	Pt_15-6	1	q	A	5_paracentric	loss	1	NA
Patient_15	Patient_15-IMEAC2	Pt_15-2	1	q	B	1_local	deletion	0	NA
Patient_15	Patient_15-IMEAC2	Pt_15-51	10	p,q	B	3_chr_arm	deletion	0	NA
Patient_15	Patient_15-IMEAC2	Pt_15-58	11	p	A	3_chr_arm	deletion	0	NA
Patient_15	Patient_15-IMEAC2	Pt_15-59	11	q	A	3_chr_arm	gain	2	NA
Patient_15	Patient_15-IMEAC2	Pt_15-57	11	q	B	3_chr_arm	gain	2	NA
Patient_15	Patient_15-IMEAC2	Pt_15-64	12	p,q	B	3_chr_arm	gain	2	NA
Patient_15	Patient_15-IMEAC2	Pt_15-62	12	q	A	3_chr_arm	deletion	0	NA
Patient_15	Patient_15-IMEAC2	Pt_15-65	13	q	A	1_local	gain	4	NA
Patient_15	Patient_15-IMEAC2	Pt_15-94	14	q	B	5_paracentric	gain	2	NA
Patient_15	Patient_15-IMEAC2	Pt_15-69	16	p	B	1_local	gain	4	NA
Patient_15	Patient_15-IMEAC2	Pt_15-70	16	q	B	4_terminal	gain	4	NA
Patient_15	Patient_15-IMEAC2	Pt_15-74	17	p,q	A	3_chr_arm	gain	2	NA
Patient_15	Patient_15-IMEAC2	Pt_15-71	17	p	B	3_chr_arm	deletion	0	NA
Patient_15	Patient_15-IMEAC2	Pt_15-72	17	q	B	8_complex_gain	gain	8	NA
Patient_15	Patient_15-IMEAC2	Pt_15-78	18	p,q	A	3_chr_arm	gain	2	NA
Patient_15	Patient_15-IMEAC2	Pt_15-75	18	p	B	3_chr_arm	deletion	0	NA
Patient_15	Patient_15-IMEAC2	Pt_15-76	18	q	B	8_complex_gain	gain	2	4
Patient_15	Patient_15-IMEAC2	Pt_15-83	19	p,q	A	3_chr_arm	gain	4	NA
Patient_15	Patient_15-IMEAC2	Pt_15-80	19	p,q	B	3_chr_arm	deletion	0	NA
Patient_15	Patient_15-IMEAC2	Pt_15-82	19	q	A	3_chr_arm	gain	4	NA
Patient_15	Patient_15-IMEAC2	Pt_15-92	2	q	B	5_paracentric	gain	2	NA
Patient_15	Patient_15-IMEAC2	Pt_15-7	2	q	B	8_complex_gain	gain	8	NA
Patient_15	Patient_15-IMEAC2	Pt_15-86	20	p,q	A	3_chr_arm	gain	2	NA
Patient_15	Patient_15-IMEAC2	Pt_15-88	21	q	A	3_chr_arm	deletion	0	NA
Patient_15	Patient_15-IMEAC2	Pt_15-89	21	q	B	3_chr_arm	gain	2	NA
Patient_15	Patient_15-IMEAC2	Pt_15-91	22	q	B	3_chr_arm	deletion	0	NA
Patient_15	Patient_15-IMEAC2	Pt_15-11	3	p	B	1_local	deletion	0	NA
Patient_15	Patient_15-IMEAC2	Pt_15-13	3	p	B	4_terminal	gain	2	NA
Patient_15	Patient_15-IMEAC2	Pt_15-14	3	q	B	4_terminal	gain	2	NA
Patient_15	Patient_15-IMEAC2	Pt_15-93	3	q	B	6_pericentric	gain	2	NA
Patient_15	Patient_15-IMEAC2	Pt_15-19	4	p,q	B	3_chr_arm	gain	2	NA
Patient_15	Patient_15-IMEAC2	Pt_15-16	4	p	A	3_chr_arm	deletion	0	NA
Patient_15	Patient_15-IMEAC2	Pt_15-20	4	q	A	4_terminal	loss	1	NA
Patient_15	Patient_15-IMEAC2	Pt_15-27	5	p,q	A	3_chr_arm	gain	2	NA
Patient_15	Patient_15-IMEAC2	Pt_15-24	5	p,q	B	3_chr_arm	deletion	0	NA
Patient_15	Patient_15-IMEAC2	Pt_15-26	5	q	B	8_complex_gain	gain	6	NA
Patient_15	Patient_15-IMEAC2	Pt_15-29	6	p,q	B	3_chr_arm	gain	2	NA
Patient_15	Patient_15-IMEAC2	Pt_15-32	7	p,q	A	3_chr_arm	gain	2	NA
Patient_15	Patient_15-IMEAC2	Pt_15-36	7	q	B	7_complex_loss	deletion	0	5
Patient_15	Patient_15-IMEAC2	Pt_15-37	8	p	A	3_chr_arm	deletion	0	NA
Patient_15	Patient_15-IMEAC2	Pt_15-39	8	q	A	3_chr_arm	gain	2	NA
Patient_15	Patient_15-IMEAC2	Pt_15-38	8	q	B	8_complex_gain	gain	3	5
Patient_15	Patient_15-IMEAC2	Pt_15-46	9	p	B	8_complex_gain	gain	2	5
Patient_15	Patient_15-IMEAC2	Pt_15-44	9	q	A	3_chr_arm	deletion	0	NA
Patient_15	Patient_15-IMEAC2	Pt_15-48	9	q	B	3_chr_arm	gain	2	NA
Patient_2	Patient_2-BE1	Pt_2-39	15	q	B	3_chr_arm	gain	2	NA
Patient_2	Patient_2-BE1	Pt_2-44	17	q	B	1_local	deletion	0	NA
Patient_2	Patient_2-BE1	Pt_2-5	3	p	B	1_local	deletion	0	NA
Patient_2	Patient_2-BE1	Pt_2-7	4	p	A	1_local	deletion	0	NA
Patient_2	Patient_2-BE1	Pt_2-10	4	q	A	1_local	deletion	0	NA
Patient_2	Patient_2-BE1	Pt_2-25	9	p	AB	2_uniparental_disomy	LOH	2	NA
Patient_2	Patient_2-BE2	Pt_2-44	17	q	B	1_local	deletion	0	NA
Patient_2	Patient_2-BE2	Pt_2-46	18	p	B	1_local	deletion	0	NA
Patient_2	Patient_2-BE2	Pt_2-5	3	p	B	1_local	deletion	0	NA
Patient_2	Patient_2-BE2	Pt_2-26	9	p	AB	2_uniparental_disomy	LOH	2	NA
Patient_2	Patient_2-BE2	Pt_2-28	9	p	B	5_paracentric	deletion	0	NA
Patient_2	Patient_2-BE3	Pt_2-44	17	q	B	1_local	deletion	0	NA
Patient_2	Patient_2-BE3	Pt_2-5	3	p	B	1_local	deletion	0	NA
Patient_2	Patient_2-BE3	Pt_2-26	9	p	AB	2_uniparental_disomy	LOH	2	NA
Patient_2	Patient_2-BE3	Pt_2-28	9	p	B	5_paracentric	deletion	0	NA
Patient_2	Patient_2-HGD1	Pt_2-1	1	q	B	8_complex_gain	gain	4	4,5
Patient_2	Patient_2-HGD1	Pt_2-29	10	p	A	1_local	deletion	0	NA
Patient_2	Patient_2-HGD1	Pt_2-32	11	q	B	4_terminal	deletion	0	NA
Patient_2	Patient_2-HGD1	Pt_2-33	12	p,q	B	3_chr_arm	deletion	0	NA
Patient_2	Patient_2-HGD1	Pt_2-41	16	p	B	4_terminal	deletion	0	NA
Patient_2	Patient_2-HGD1	Pt_2-42	16	q	B	1_local	deletion	0	NA
Patient_2	Patient_2-HGD1	Pt_2-43	17	p,q	B	9_focal_amp	amp	8	8
Patient_2	Patient_2-HGD1	Pt_2-60	17	q	A	4_terminal	gain	2	NA
Patient_2	Patient_2-HGD1	Pt_2-47	18	p	B	8_complex_gain	gain	2	4
Patient_2	Patient_2-HGD1	Pt_2-48	18	q	B	4_terminal	deletion	0	NA
Patient_2	Patient_2-HGD1	Pt_2-51	20	p	B	5_paracentric	deletion	0	NA
Patient_2	Patient_2-HGD1	Pt_2-50	20	q	B	4_terminal	gain	2	NA
Patient_2	Patient_2-HGD1	Pt_2-5	3	p	B	1_local	deletion	0	NA
Patient_2	Patient_2-HGD1	Pt_2-6	3	q	A	1_local	deletion	0	NA
Patient_2	Patient_2-HGD1	Pt_2-12	4	p,q	B	3_chr_arm	gain	2	NA
Patient_2	Patient_2-HGD1	Pt_2-8	4	p	A	5_paracentric	deletion	0	NA
Patient_2	Patient_2-HGD1	Pt_2-11	4	q	A	3_chr_arm	deletion	0	NA
Patient_2	Patient_2-HGD1	Pt_2-15	5	q	B	1_local	deletion	0	NA
Patient_2	Patient_2-HGD1	Pt_2-16	5	q	B	1_local	gain	2	NA
Patient_2	Patient_2-HGD1	Pt_2-17	6	p	B	1_local	deletion	0	NA
Patient_2	Patient_2-HGD1	Pt_2-18	6	q	B	4_terminal	deletion	0	NA
Patient_2	Patient_2-HGD1	Pt_2-19	8	p,q	B	3_chr_arm	gain	2	NA
Patient_2	Patient_2-HGD1	Pt_2-21	8	q	B	1_local	deletion	0	NA
Patient_2	Patient_2-HGD1	Pt_2-27	9	p	A	3_chr_arm	deletion	0	NA
Patient_2	Patient_2-HGD2	Pt_2-1	1	q	B	8_complex_gain	gain	4	4,5
Patient_2	Patient_2-HGD2	Pt_2-29	10	p	A	1_local	deletion	0	NA
Patient_2	Patient_2-HGD2	Pt_2-33	12	p,q	B	3_chr_arm	deletion	0	NA
Patient_2	Patient_2-HGD2	Pt_2-41	16	p	B	4_terminal	deletion	0	NA
Patient_2	Patient_2-HGD2	Pt_2-42	16	q	B	1_local	deletion	0	NA
Patient_2	Patient_2-HGD2	Pt_2-43	17	p,q	B	9_focal_amp	amp	8	8
Patient_2	Patient_2-HGD2	Pt_2-47	18	p	B	8_complex_gain	gain	2	4
Patient_2	Patient_2-HGD2	Pt_2-48	18	q	B	4_terminal	deletion	0	NA
Patient_2	Patient_2-HGD2	Pt_2-49	20	p	B	1_local	deletion	0	NA
Patient_2	Patient_2-HGD2	Pt_2-51	20	p	B	5_paracentric	deletion	0	NA
Patient_2	Patient_2-HGD2	Pt_2-50	20	q	B	4_terminal	gain	2	NA
Patient_2	Patient_2-HGD2	Pt_2-5	3	p	B	1_local	deletion	0	NA
Patient_2	Patient_2-HGD2	Pt_2-6	3	q	A	1_local	deletion	0	NA
Patient_2	Patient_2-HGD2	Pt_2-12	4	p,q	B	3_chr_arm	gain	2	NA
Patient_2	Patient_2-HGD2	Pt_2-8	4	p	A	5_paracentric	deletion	0	NA
Patient_2	Patient_2-HGD2	Pt_2-11	4	q	A	3_chr_arm	deletion	0	NA
Patient_2	Patient_2-HGD2	Pt_2-15	5	q	B	1_local	deletion	0	NA
Patient_2	Patient_2-HGD2	Pt_2-16	5	q	B	1_local	gain	2	NA
Patient_2	Patient_2-HGD2	Pt_2-17	6	p	B	1_local	deletion	0	NA
Patient_2	Patient_2-HGD2	Pt_2-18	6	q	B	4_terminal	deletion	0	NA
Patient_2	Patient_2-HGD2	Pt_2-22	8	p,q	A	3_chr_arm	gain	2	NA
Patient_2	Patient_2-HGD2	Pt_2-19	8	p,q	B	3_chr_arm	gain	2	NA
Patient_2	Patient_2-HGD2	Pt_2-20	8	q	B	5_paracentric	loss	1	NA
Patient_2	Patient_2-HGD2	Pt_2-21	8	q	B	1_local	deletion	0	NA
Patient_2	Patient_2-HGD2	Pt_2-27	9	p	A	3_chr_arm	deletion	0	NA
Patient_2	Patient_2-IMEAC1	Pt_2-1	1	q	B	8_complex_gain	gain	4	4,5
Patient_2	Patient_2-IMEAC1	Pt_2-30	11	p,q	A	3_chr_arm	deletion	0	NA
Patient_2	Patient_2-IMEAC1	Pt_2-31	11	p,q	B	3_chr_arm	gain	2	NA
Patient_2	Patient_2-IMEAC1	Pt_2-35	12	p,q	A	3_chr_arm	gain	2	NA
Patient_2	Patient_2-IMEAC1	Pt_2-34	12	p,q	B	7_complex_loss	deletion	0	4,6
Patient_2	Patient_2-IMEAC1	Pt_2-36	13	q	B	5_paracentric	gain	2	NA
Patient_2	Patient_2-IMEAC1	Pt_2-37	14	q	A	3_chr_arm	deletion	0	NA
Patient_2	Patient_2-IMEAC1	Pt_2-40	15	q	B	5_paracentric	deletion	0	NA
Patient_2	Patient_2-IMEAC1	Pt_2-41	16	p	B	4_terminal	deletion	0	NA
Patient_2	Patient_2-IMEAC1	Pt_2-42	16	q	B	1_local	deletion	0	NA
Patient_2	Patient_2-IMEAC1	Pt_2-43	17	p,q	B	9_focal_amp	amp	8	8
Patient_2	Patient_2-IMEAC1	Pt_2-45	17	q	A	4_terminal	gain	2	NA
Patient_2	Patient_2-IMEAC1	Pt_2-47	18	p	B	8_complex_gain	gain	2	4
Patient_2	Patient_2-IMEAC1	Pt_2-48	18	q	B	4_terminal	deletion	0	NA
Patient_2	Patient_2-IMEAC1	Pt_2-51	20	p	B	5_paracentric	deletion	0	NA
Patient_2	Patient_2-IMEAC1	Pt_2-50	20	q	B	4_terminal	gain	2	NA
Patient_2	Patient_2-IMEAC1	Pt_2-5	3	p	B	1_local	deletion	0	NA
Patient_2	Patient_2-IMEAC1	Pt_2-6	3	q	A	1_local	deletion	0	NA
Patient_2	Patient_2-IMEAC1	Pt_2-9	4	p,q	A	3_chr_arm	deletion	0	NA
Patient_2	Patient_2-IMEAC1	Pt_2-12	4	p,q	B	3_chr_arm	gain	2	NA
Patient_2	Patient_2-IMEAC1	Pt_2-13	4	q	B	4_terminal	loss	1	NA
Patient_2	Patient_2-IMEAC1	Pt_2-15	5	q	B	1_local	deletion	0	NA
Patient_2	Patient_2-IMEAC1	Pt_2-16	5	q	B	1_local	gain	2	NA
Patient_2	Patient_2-IMEAC1	Pt_2-18	6	q	B	4_terminal	deletion	0	NA
Patient_2	Patient_2-IMEAC1	Pt_2-23	8	q	A	3_chr_arm	gain	2	NA
Patient_2	Patient_2-IMEAC1	Pt_2-24	8	q	A	5_paracentric	loss	1	NA
Patient_2	Patient_2-IMEAC1	Pt_2-27	9	p	A	3_chr_arm	deletion	0	NA
Patient_2	Patient_2-IMEAC2	Pt_2-1	1	q	B	8_complex_gain	gain	4	4,5
Patient_2	Patient_2-IMEAC2	Pt_2-29	10	p	A	1_local	deletion	0	NA
Patient_2	Patient_2-IMEAC2	Pt_2-33	12	p,q	B	3_chr_arm	deletion	0	NA
Patient_2	Patient_2-IMEAC2	Pt_2-38	15	q	A	3_chr_arm	gain	2	NA
Patient_2	Patient_2-IMEAC2	Pt_2-41	16	p	B	4_terminal	deletion	0	NA
Patient_2	Patient_2-IMEAC2	Pt_2-42	16	q	B	1_local	deletion	0	NA
Patient_2	Patient_2-IMEAC2	Pt_2-43	17	p,q	B	9_focal_amp	amp	8	8
Patient_2	Patient_2-IMEAC2	Pt_2-47	18	p	B	8_complex_gain	gain	2	4
Patient_2	Patient_2-IMEAC2	Pt_2-48	18	q	B	4_terminal	deletion	0	NA
Patient_2	Patient_2-IMEAC2	Pt_2-2	2	q	B	4_terminal	deletion	0	NA
Patient_2	Patient_2-IMEAC2	Pt_2-49	20	p	B	1_local	deletion	0	NA
Patient_2	Patient_2-IMEAC2	Pt_2-51	20	p	B	5_paracentric	deletion	0	NA
Patient_2	Patient_2-IMEAC2	Pt_2-50	20	q	B	4_terminal	gain	2	NA
Patient_2	Patient_2-IMEAC2	Pt_2-3	3	p	B	4_terminal	gain	2	NA
Patient_2	Patient_2-IMEAC2	Pt_2-5	3	p	B	1_local	deletion	0	NA
Patient_2	Patient_2-IMEAC2	Pt_2-6	3	q	A	1_local	deletion	0	NA
Patient_2	Patient_2-IMEAC2	Pt_2-4	3	q	B	4_terminal	gain	2	NA
Patient_2	Patient_2-IMEAC2	Pt_2-12	4	p,q	B	3_chr_arm	gain	2	NA
Patient_2	Patient_2-IMEAC2	Pt_2-8	4	p	A	5_paracentric	deletion	0	NA
Patient_2	Patient_2-IMEAC2	Pt_2-11	4	q	A	3_chr_arm	deletion	0	NA
Patient_2	Patient_2-IMEAC2	Pt_2-14	4	q	B	4_terminal	loss	1	NA
Patient_2	Patient_2-IMEAC2	Pt_2-15	5	q	B	1_local	deletion	0	NA
Patient_2	Patient_2-IMEAC2	Pt_2-16	5	q	B	1_local	gain	2	NA
Patient_2	Patient_2-IMEAC2	Pt_2-17	6	p	B	1_local	deletion	0	NA
Patient_2	Patient_2-IMEAC2	Pt_2-18	6	q	B	4_terminal	deletion	0	NA
Patient_2	Patient_2-IMEAC2	Pt_2-22	8	p,q	A	3_chr_arm	gain	2	NA
Patient_2	Patient_2-IMEAC2	Pt_2-19	8	p,q	B	3_chr_arm	gain	2	NA
Patient_2	Patient_2-IMEAC2	Pt_2-20	8	q	B	5_paracentric	loss	1	NA
Patient_2	Patient_2-IMEAC2	Pt_2-21	8	q	B	1_local	deletion	0	NA
Patient_2	Patient_2-IMEAC2	Pt_2-27	9	p	A	3_chr_arm	deletion	0	NA
Patient_2	Patient_2-IMEAC3	Pt_2-1	1	q	B	8_complex_gain	gain	4	4,5
Patient_2	Patient_2-IMEAC3	Pt_2-29	10	p	A	1_local	deletion	0	NA
Patient_2	Patient_2-IMEAC3	Pt_2-33	12	p,q	B	3_chr_arm	deletion	0	NA
Patient_2	Patient_2-IMEAC3	Pt_2-41	16	p	B	4_terminal	deletion	0	NA
Patient_2	Patient_2-IMEAC3	Pt_2-42	16	q	B	1_local	deletion	0	NA
Patient_2	Patient_2-IMEAC3	Pt_2-43	17	p,q	B	9_focal_amp	amp	8	8
Patient_2	Patient_2-IMEAC3	Pt_2-47	18	p	B	8_complex_gain	gain	2	4
Patient_2	Patient_2-IMEAC3	Pt_2-48	18	q	B	4_terminal	deletion	0	NA
Patient_2	Patient_2-IMEAC3	Pt_2-51	20	p	B	5_paracentric	deletion	0	NA
Patient_2	Patient_2-IMEAC3	Pt_2-50	20	q	B	4_terminal	gain	2	NA
Patient_2	Patient_2-IMEAC3	Pt_2-5	3	p	B	1_local	deletion	0	NA
Patient_2	Patient_2-IMEAC3	Pt_2-6	3	q	A	1_local	deletion	0	NA
Patient_2	Patient_2-IMEAC3	Pt_2-12	4	p,q	B	3_chr_arm	gain	2	NA
Patient_2	Patient_2-IMEAC3	Pt_2-8	4	p	A	5_paracentric	deletion	0	NA
Patient_2	Patient_2-IMEAC3	Pt_2-11	4	q	A	3_chr_arm	deletion	0	NA
Patient_2	Patient_2-IMEAC3	Pt_2-15	5	q	B	1_local	deletion	0	NA
Patient_2	Patient_2-IMEAC3	Pt_2-16	5	q	B	1_local	gain	2	NA
Patient_2	Patient_2-IMEAC3	Pt_2-17	6	p	B	1_local	deletion	0	NA
Patient_2	Patient_2-IMEAC3	Pt_2-18	6	q	B	4_terminal	deletion	0	NA
Patient_2	Patient_2-IMEAC3	Pt_2-19	8	p,q	B	3_chr_arm	gain	2	NA
Patient_2	Patient_2-IMEAC3	Pt_2-21	8	q	B	1_local	deletion	0	NA
Patient_2	Patient_2-IMEAC3	Pt_2-27	9	p	A	3_chr_arm	deletion	0	NA
Patient_2	Patient_2-LGD1	Pt_2-39	15	q	B	3_chr_arm	gain	2	NA
Patient_2	Patient_2-LGD1	Pt_2-44	17	q	B	1_local	deletion	0	NA
Patient_2	Patient_2-LGD1	Pt_2-5	3	p	B	1_local	deletion	0	NA
Patient_2	Patient_2-LGD1	Pt_2-7	4	p	A	1_local	deletion	0	NA
Patient_2	Patient_2-LGD1	Pt_2-10	4	q	A	1_local	deletion	0	NA
Patient_2	Patient_2-LGD1	Pt_2-25	9	p	AB	2_uniparental_disomy	LOH	2	NA
Patient_3	Patient_3-BE1	Pt_3-89	14	q	B	1_local	deletion	0	NA
Patient_3	Patient_3-BE1	Pt_3-17	3	p	A	1_local	deletion	0	NA
Patient_3	Patient_3-BE1	Pt_3-22	3	p	B	1_local	deletion	0	NA
Patient_3	Patient_3-HGD1	Pt_3-2	1	p,q	A	3_chr_arm	loss	1	NA
Patient_3	Patient_3-HGD1	Pt_3-6	1	p,q	B	3_chr_arm	loss	1	NA
Patient_3	Patient_3-HGD1	Pt_3-7	1	q	B	1_local	deletion	0	NA
Patient_3	Patient_3-HGD1	Pt_3-8	1	q	B	8_complex_gain	gain	2	1,4
Patient_3	Patient_3-HGD1	Pt_3-67	10	p,q	A	3_chr_arm	loss	1	NA
Patient_3	Patient_3-HGD1	Pt_3-65	10	q	B	7_complex_loss	loss	1	4
Patient_3	Patient_3-HGD1	Pt_3-70	11	p,q	B	3_chr_arm	loss	1	NA
Patient_3	Patient_3-HGD1	Pt_3-79	12	p,q	A	3_chr_arm	loss	1	NA
Patient_3	Patient_3-HGD1	Pt_3-76	12	p,q	B	3_chr_arm	loss	1	NA
Patient_3	Patient_3-HGD1	Pt_3-86	13	q	A	1_local	loss	1	NA
Patient_3	Patient_3-HGD1	Pt_3-87	13	q	A	3_chr_arm	gain	3	NA
Patient_3	Patient_3-HGD1	Pt_3-88	13	q	A	3_chr_arm	loss	3	NA
Patient_3	Patient_3-HGD1	Pt_3-84	13	q	B	3_chr_arm	loss	1	NA
Patient_3	Patient_3-HGD1	Pt_3-83	13	q	B	4_terminal	loss	0	NA
Patient_3	Patient_3-HGD1	Pt_3-92	14	q	A	3_chr_arm	loss	1	NA
Patient_3	Patient_3-HGD1	Pt_3-90	14	q	B	8_complex_gain	gain	4	NA
Patient_3	Patient_3-HGD1	Pt_3-98	15	q	A	3_chr_arm	loss	1	NA
Patient_3	Patient_3-HGD1	Pt_3-96	15	q	B	3_chr_arm	loss	1	NA
Patient_3	Patient_3-HGD1	Pt_3-99	16	p,q	B	3_chr_arm	deletion	0	NA
Patient_3	Patient_3-HGD1	Pt_3-109	17	p,q	B	3_chr_arm	gain	3	NA
Patient_3	Patient_3-HGD1	Pt_3-105	17	p	A	3_chr_arm	deletion	0	NA
Patient_3	Patient_3-HGD1	Pt_3-106	17	q	A	3_chr_arm	deletion	0	NA
Patient_3	Patient_3-HGD1	Pt_3-116	18	p,q	A	3_chr_arm	loss	1	NA
Patient_3	Patient_3-HGD1	Pt_3-111	18	p,q	B	3_chr_arm	loss	1	NA
Patient_3	Patient_3-HGD1	Pt_3-112	18	q	B	7_complex_loss	deletion	0	NA
Patient_3	Patient_3-HGD1	Pt_3-120	19	p,q	A	3_chr_arm	loss	1	NA
Patient_3	Patient_3-HGD1	Pt_3-119	19	p	A	5_paracentric	gain	2	NA
Patient_3	Patient_3-HGD1	Pt_3-122	19	p	B	3_chr_arm	loss	0	NA
Patient_3	Patient_3-HGD1	Pt_3-123	19	q	B	4_terminal	gain	2	NA
Patient_3	Patient_3-HGD1	Pt_3-14	2	p	A	3_chr_arm	loss	1	NA
Patient_3	Patient_3-HGD1	Pt_3-12	2	q	B	7_complex_loss	loss	1	4
Patient_3	Patient_3-HGD1	Pt_3-126	20	p,q	B	3_chr_arm	gain	3	NA
Patient_3	Patient_3-HGD1	Pt_3-128	21	q	A	8_complex_gain	gain	2	NA
Patient_3	Patient_3-HGD1	Pt_3-129	21	q	B	3_chr_arm	loss	1	NA
Patient_3	Patient_3-HGD1	Pt_3-130	21	q	B	7_complex_loss	loss	0	NA
Patient_3	Patient_3-HGD1	Pt_3-135	22	q	A	3_chr_arm	loss	1	NA
Patient_3	Patient_3-HGD1	Pt_3-132	22	q	B	3_chr_arm	deletion	0	NA
Patient_3	Patient_3-HGD1	Pt_3-24	3	p,q	A	3_chr_arm	loss	1	NA
Patient_3	Patient_3-HGD1	Pt_3-140	3	p,q	B	3_chr_arm	loss	1	NA
Patient_3	Patient_3-HGD1	Pt_3-17	3	p	A	1_local	deletion	0	NA
Patient_3	Patient_3-HGD1	Pt_3-141	3	p	B	4_terminal	loss	1	NA
Patient_3	Patient_3-HGD1	Pt_3-22	3	p	B	1_local	deletion	0	NA
Patient_3	Patient_3-HGD1	Pt_3-20	3	q	B	7_complex_loss	deletion	0	4,6
Patient_3	Patient_3-HGD1	Pt_3-29	4	p,q	A	3_chr_arm	loss	0	NA
Patient_3	Patient_3-HGD1	Pt_3-31	4	p,q	B	8_complex_gain	gain	2	4,6
Patient_3	Patient_3-HGD1	Pt_3-28	4	q	A	8_complex_gain	gain	4	4
Patient_3	Patient_3-HGD1	Pt_3-38	5	p,q	A	3_chr_arm	loss	1	NA
Patient_3	Patient_3-HGD1	Pt_3-35	5	p,q	B	3_chr_arm	loss	1	NA
Patient_3	Patient_3-HGD1	Pt_3-39	6	p,q	B	3_chr_arm	loss	1	NA
Patient_3	Patient_3-HGD1	Pt_3-41	6	q	B	1_local	deletion	0	NA
Patient_3	Patient_3-HGD1	Pt_3-51	7	p,q	A	3_chr_arm	loss	1	NA
Patient_3	Patient_3-HGD1	Pt_3-47	7	p,q	B	3_chr_arm	loss	1	NA
Patient_3	Patient_3-HGD1	Pt_3-45	7	p	B	3_chr_arm	gain	3	NA
Patient_3	Patient_3-HGD1	Pt_3-46	7	q	B	7_complex_loss	loss	0	4,6
Patient_3	Patient_3-HGD1	Pt_3-57	8	p	B	3_chr_arm	loss	1	NA
Patient_3	Patient_3-HGD1	Pt_3-58	8	p	B	7_complex_loss	deletion	0	NA
Patient_3	Patient_3-HGD1	Pt_3-60	8	q	B	7_complex_loss	loss	1	NA
Patient_3	Patient_3-HGD1	Pt_3-63	9	p,q	A	3_chr_arm	deletion	0	NA
Patient_3	Patient_3-HGD1	Pt_3-61	9	p	B	4_terminal	gain	3	NA
Patient_3	Patient_3-HGD2	Pt_3-1	1	p	A	3_chr_arm	deletion	0	NA
Patient_3	Patient_3-HGD2	Pt_3-3	1	q	A	3_chr_arm	loss	2	NA
Patient_3	Patient_3-HGD2	Pt_3-9	1	q	B	4_terminal	loss	3	NA
Patient_3	Patient_3-HGD2	Pt_3-64	10	p,q	B	3_chr_arm	deletion	0	NA
Patient_3	Patient_3-HGD2	Pt_3-66	10	q	B	4_terminal	gain	2	NA
Patient_3	Patient_3-HGD2	Pt_3-72	11	p,q	A	3_chr_arm	loss	3	NA
Patient_3	Patient_3-HGD2	Pt_3-69	11	p,q	B	3_chr_arm	loss	2	NA
Patient_3	Patient_3-HGD2	Pt_3-73	11	q	A	1_local	loss	1	NA
Patient_3	Patient_3-HGD2	Pt_3-74	11	q	A	4_terminal	loss	1	NA
Patient_3	Patient_3-HGD2	Pt_3-71	11	q	B	8_complex_gain	gain	7	4
Patient_3	Patient_3-HGD2	Pt_3-80	12	p,q	A	3_chr_arm	loss	2	NA
Patient_3	Patient_3-HGD2	Pt_3-77	12	p,q	B	3_chr_arm	loss	2	NA
Patient_3	Patient_3-HGD2	Pt_3-145	12	p	A	4_terminal	loss	1	NA
Patient_3	Patient_3-HGD2	Pt_3-75	12	p	B	3_chr_arm	gain	3	NA
Patient_3	Patient_3-HGD2	Pt_3-78	12	q	B	6_pericentric	gain	3	NA
Patient_3	Patient_3-HGD2	Pt_3-85	13	q	B	3_chr_arm	loss	2	NA
Patient_3	Patient_3-HGD2	Pt_3-83	13	q	B	4_terminal	loss	0	NA
Patient_3	Patient_3-HGD2	Pt_3-93	14	q	A	3_chr_arm	loss	2	NA
Patient_3	Patient_3-HGD2	Pt_3-94	14	q	A	3_chr_arm	loss	1	NA
Patient_3	Patient_3-HGD2	Pt_3-91	14	q	B	3_chr_arm	loss	2	NA
Patient_3	Patient_3-HGD2	Pt_3-90	14	q	B	8_complex_gain	gain	4	NA
Patient_3	Patient_3-HGD2	Pt_3-146	14	q	B	8_complex_gain	gain	8	NA
Patient_3	Patient_3-HGD2	Pt_3-97	15	q	A	3_chr_arm	deletion	0	NA
Patient_3	Patient_3-HGD2	Pt_3-104	16	p,q	A	3_chr_arm	loss	2	NA
Patient_3	Patient_3-HGD2	Pt_3-100	16	p,q	B	3_chr_arm	loss	1	NA
Patient_3	Patient_3-HGD2	Pt_3-101	16	p,q	B	3_chr_arm	loss	1	NA
Patient_3	Patient_3-HGD2	Pt_3-102	16	q	B	3_chr_arm	gain	2	NA
Patient_3	Patient_3-HGD2	Pt_3-103	16	q	B	4_terminal	deletion	0	NA
Patient_3	Patient_3-HGD2	Pt_3-107	17	p,q	A	3_chr_arm	loss	1	NA
Patient_3	Patient_3-HGD2	Pt_3-108	17	p,q	A	3_chr_arm	loss	1	NA
Patient_3	Patient_3-HGD2	Pt_3-105	17	p	A	3_chr_arm	deletion	0	NA
Patient_3	Patient_3-HGD2	Pt_3-114	18	p,q	A	3_chr_arm	loss	3	NA
Patient_3	Patient_3-HGD2	Pt_3-110	18	p	B	8_complex_gain	gain	7	4
Patient_3	Patient_3-HGD2	Pt_3-117	18	q	A	4_terminal	loss	1	NA
Patient_3	Patient_3-HGD2	Pt_3-113	18	q	B	4_terminal	loss	2	NA
Patient_3	Patient_3-HGD2	Pt_3-121	19	p,q	A	3_chr_arm	loss	3	NA
Patient_3	Patient_3-HGD2	Pt_3-118	19	p	A	3_chr_arm	loss	1	NA
Patient_3	Patient_3-HGD2	Pt_3-124	19	p	B	5_paracentric	loss	3	NA
Patient_3	Patient_3-HGD2	Pt_3-15	2	p,q	A	3_chr_arm	loss	2	NA
Patient_3	Patient_3-HGD2	Pt_3-11	2	p,q	B	3_chr_arm	loss	3	NA
Patient_3	Patient_3-HGD2	Pt_3-10	2	p	B	5_paracentric	gain	5	NA
Patient_3	Patient_3-HGD2	Pt_3-13	2	q	B	7_complex_loss	loss	2	4
Patient_3	Patient_3-HGD2	Pt_3-125	20	p	B	4_terminal	gain	8	NA
Patient_3	Patient_3-HGD2	Pt_3-127	21	q	A	3_chr_arm	deletion	0	NA
Patient_3	Patient_3-HGD2	Pt_3-136	22	q	A	3_chr_arm	loss	1	NA
Patient_3	Patient_3-HGD2	Pt_3-137	22	q	A	3_chr_arm	loss	1	NA
Patient_3	Patient_3-HGD2	Pt_3-134	22	q	B	3_chr_arm	loss	2	NA
Patient_3	Patient_3-HGD2	Pt_3-133	22	q	B	9_focal_amp	amp	8	5,8
Patient_3	Patient_3-HGD2	Pt_3-25	3	p,q	A	3_chr_arm	loss	2	NA
Patient_3	Patient_3-HGD2	Pt_3-19	3	p,q	B	3_chr_arm	loss	2	NA
Patient_3	Patient_3-HGD2	Pt_3-21	3	p,q	B	3_chr_arm	loss	1	NA
Patient_3	Patient_3-HGD2	Pt_3-17	3	p	A	1_local	deletion	0	NA
Patient_3	Patient_3-HGD2	Pt_3-22	3	p	B	1_local	deletion	0	NA
Patient_3	Patient_3-HGD2	Pt_3-26	4	p,q	A	3_chr_arm	loss	2	NA
Patient_3	Patient_3-HGD2	Pt_3-27	4	p,q	A	3_chr_arm	loss	1	NA
Patient_3	Patient_3-HGD2	Pt_3-30	4	p,q	B	3_chr_arm	loss	2	NA
Patient_3	Patient_3-HGD2	Pt_3-28	4	q	A	8_complex_gain	gain	4	4
Patient_3	Patient_3-HGD2	Pt_3-37	5	p,q	A	3_chr_arm	loss	2	NA
Patient_3	Patient_3-HGD2	Pt_3-33	5	p,q	B	3_chr_arm	loss	2	NA
Patient_3	Patient_3-HGD2	Pt_3-36	5	p	A	3_chr_arm	loss	1	NA
Patient_3	Patient_3-HGD2	Pt_3-32	5	p	B	4_terminal	gain	4	NA
Patient_3	Patient_3-HGD2	Pt_3-34	5	q	B	8_complex_gain	gain	4	4
Patient_3	Patient_3-HGD2	Pt_3-44	6	p,q	A	3_chr_arm	loss	3	NA
Patient_3	Patient_3-HGD2	Pt_3-40	6	p,q	B	3_chr_arm	gain	8	NA
Patient_3	Patient_3-HGD2	Pt_3-41	6	q	B	1_local	deletion	0	NA
Patient_3	Patient_3-HGD2	Pt_3-42	6	q	B	9_focal_amp	amp	12	4,5,6
Patient_3	Patient_3-HGD2	Pt_3-43	6	q	B	8_complex_gain	gain	6	4,5
Patient_3	Patient_3-HGD2	Pt_3-50	7	p,q	A	3_chr_arm	loss	3	NA
Patient_3	Patient_3-HGD2	Pt_3-143	7	p,q	B	3_chr_arm	loss	3	NA
Patient_3	Patient_3-HGD2	Pt_3-45	7	p	B	3_chr_arm	gain	7	NA
Patient_3	Patient_3-HGD2	Pt_3-48	7	p	B	3_chr_arm	loss	6	NA
Patient_3	Patient_3-HGD2	Pt_3-46	7	q	B	7_complex_loss	loss	2	4,6
Patient_3	Patient_3-HGD2	Pt_3-144	8	p,q	A	3_chr_arm	loss	6	NA
Patient_3	Patient_3-HGD2	Pt_3-54	8	p,q	A	3_chr_arm	gain	6	NA
Patient_3	Patient_3-HGD2	Pt_3-55	8	p,q	A	3_chr_arm	loss	6	NA
Patient_3	Patient_3-HGD2	Pt_3-59	8	p,q	B	3_chr_arm	loss	2	NA
Patient_3	Patient_3-HGD2	Pt_3-52	8	p	A	4_terminal	loss	3	NA
Patient_3	Patient_3-HGD2	Pt_3-53	8	p	A	1_local	loss	2	NA
Patient_3	Patient_3-HGD2	Pt_3-63	9	p,q	A	3_chr_arm	deletion	0	NA
Patient_3	Patient_3-HGD2	Pt_3-61	9	p	B	4_terminal	gain	4	NA
Patient_3	Patient_3-HGD2	Pt_3-62	9	q	B	5_paracentric	gain	7	NA
Patient_3	Patient_3-IMEAC1	Pt_3-1	1	p	A	3_chr_arm	deletion	0	NA
Patient_3	Patient_3-IMEAC1	Pt_3-5	1	p	B	5_paracentric	loss	3	NA
Patient_3	Patient_3-IMEAC1	Pt_3-3	1	q	A	3_chr_arm	loss	2	NA
Patient_3	Patient_3-IMEAC1	Pt_3-4	1	q	A	7_complex_loss	loss	1	5
Patient_3	Patient_3-IMEAC1	Pt_3-64	10	p,q	B	3_chr_arm	deletion	0	NA
Patient_3	Patient_3-IMEAC1	Pt_3-66	10	q	B	4_terminal	gain	2	NA
Patient_3	Patient_3-IMEAC1	Pt_3-72	11	p,q	A	3_chr_arm	loss	3	NA
Patient_3	Patient_3-IMEAC1	Pt_3-69	11	p,q	B	3_chr_arm	loss	2	NA
Patient_3	Patient_3-IMEAC1	Pt_3-68	11	p	B	4_terminal	loss	1	NA
Patient_3	Patient_3-IMEAC1	Pt_3-73	11	q	A	1_local	loss	1	NA
Patient_3	Patient_3-IMEAC1	Pt_3-74	11	q	A	4_terminal	loss	1	NA
Patient_3	Patient_3-IMEAC1	Pt_3-71	11	q	B	8_complex_gain	gain	7	4
Patient_3	Patient_3-IMEAC1	Pt_3-80	12	p,q	A	3_chr_arm	loss	1	NA
Patient_3	Patient_3-IMEAC1	Pt_3-82	12	p,q	A	3_chr_arm	loss	1	NA
Patient_3	Patient_3-IMEAC1	Pt_3-77	12	p,q	B	3_chr_arm	loss	2	NA
Patient_3	Patient_3-IMEAC1	Pt_3-75	12	p	B	3_chr_arm	gain	3	NA
Patient_3	Patient_3-IMEAC1	Pt_3-78	12	q	B	6_pericentric	gain	3	NA
Patient_3	Patient_3-IMEAC1	Pt_3-85	13	q	B	3_chr_arm	loss	2	NA
Patient_3	Patient_3-IMEAC1	Pt_3-83	13	q	B	4_terminal	loss	0	NA
Patient_3	Patient_3-IMEAC1	Pt_3-93	14	q	A	3_chr_arm	loss	2	NA
Patient_3	Patient_3-IMEAC1	Pt_3-91	14	q	B	3_chr_arm	loss	2	NA
Patient_3	Patient_3-IMEAC1	Pt_3-90	14	q	B	8_complex_gain	gain	4	NA
Patient_3	Patient_3-IMEAC1	Pt_3-146	14	q	B	8_complex_gain	gain	8	NA
Patient_3	Patient_3-IMEAC1	Pt_3-97	15	q	A	3_chr_arm	deletion	0	NA
Patient_3	Patient_3-IMEAC1	Pt_3-95	15	q	B	8_complex_gain	gain	16	4
Patient_3	Patient_3-IMEAC1	Pt_3-104	16	p,q	A	3_chr_arm	loss	2	NA
Patient_3	Patient_3-IMEAC1	Pt_3-100	16	p,q	B	3_chr_arm	loss	1	NA
Patient_3	Patient_3-IMEAC1	Pt_3-101	16	p,q	B	3_chr_arm	loss	1	NA
Patient_3	Patient_3-IMEAC1	Pt_3-107	17	p,q	A	3_chr_arm	loss	1	NA
Patient_3	Patient_3-IMEAC1	Pt_3-108	17	p,q	A	3_chr_arm	loss	1	NA
Patient_3	Patient_3-IMEAC1	Pt_3-105	17	p	A	3_chr_arm	deletion	0	NA
Patient_3	Patient_3-IMEAC1	Pt_3-115	18	p	A	3_chr_arm	loss	1	NA
Patient_3	Patient_3-IMEAC1	Pt_3-110	18	p	B	8_complex_gain	gain	7	4
Patient_3	Patient_3-IMEAC1	Pt_3-117	18	q	A	4_terminal	loss	1	NA
Patient_3	Patient_3-IMEAC1	Pt_3-113	18	q	B	4_terminal	loss	2	NA
Patient_3	Patient_3-IMEAC1	Pt_3-121	19	p,q	A	3_chr_arm	loss	3	NA
Patient_3	Patient_3-IMEAC1	Pt_3-118	19	p	A	3_chr_arm	loss	1	NA
Patient_3	Patient_3-IMEAC1	Pt_3-124	19	p	B	5_paracentric	loss	3	NA
Patient_3	Patient_3-IMEAC1	Pt_3-15	2	p,q	A	3_chr_arm	loss	2	NA
Patient_3	Patient_3-IMEAC1	Pt_3-11	2	p,q	B	3_chr_arm	loss	3	NA
Patient_3	Patient_3-IMEAC1	Pt_3-16	2	q	A	4_terminal	loss	1	NA
Patient_3	Patient_3-IMEAC1	Pt_3-125	20	p	B	4_terminal	gain	8	NA
Patient_3	Patient_3-IMEAC1	Pt_3-127	21	q	A	3_chr_arm	deletion	0	NA
Patient_3	Patient_3-IMEAC1	Pt_3-131	21	q	B	8_complex_gain	gain	7	NA
Patient_3	Patient_3-IMEAC1	Pt_3-136	22	q	A	3_chr_arm	loss	1	NA
Patient_3	Patient_3-IMEAC1	Pt_3-137	22	q	A	3_chr_arm	loss	1	NA
Patient_3	Patient_3-IMEAC1	Pt_3-134	22	q	B	3_chr_arm	loss	2	NA
Patient_3	Patient_3-IMEAC1	Pt_3-133	22	q	B	9_focal_amp	amp	8	5,8
Patient_3	Patient_3-IMEAC1	Pt_3-25	3	p,q	A	3_chr_arm	loss	2	NA
Patient_3	Patient_3-IMEAC1	Pt_3-19	3	p,q	B	3_chr_arm	loss	2	NA
Patient_3	Patient_3-IMEAC1	Pt_3-21	3	p,q	B	3_chr_arm	loss	1	NA
Patient_3	Patient_3-IMEAC1	Pt_3-17	3	p	A	1_local	deletion	0	NA
Patient_3	Patient_3-IMEAC1	Pt_3-22	3	p	B	1_local	deletion	0	NA
Patient_3	Patient_3-IMEAC1	Pt_3-26	4	p,q	A	3_chr_arm	loss	2	NA
Patient_3	Patient_3-IMEAC1	Pt_3-27	4	p,q	A	3_chr_arm	loss	1	NA
Patient_3	Patient_3-IMEAC1	Pt_3-30	4	p,q	B	3_chr_arm	loss	2	NA
Patient_3	Patient_3-IMEAC1	Pt_3-28	4	q	A	8_complex_gain	gain	4	4
Patient_3	Patient_3-IMEAC1	Pt_3-37	5	p,q	A	3_chr_arm	loss	2	NA
Patient_3	Patient_3-IMEAC1	Pt_3-33	5	p,q	B	3_chr_arm	loss	2	NA
Patient_3	Patient_3-IMEAC1	Pt_3-36	5	p	A	3_chr_arm	loss	1	NA
Patient_3	Patient_3-IMEAC1	Pt_3-32	5	p	B	4_terminal	gain	4	NA
Patient_3	Patient_3-IMEAC1	Pt_3-34	5	q	B	8_complex_gain	gain	4	4
Patient_3	Patient_3-IMEAC1	Pt_3-44	6	p,q	A	3_chr_arm	loss	3	NA
Patient_3	Patient_3-IMEAC1	Pt_3-40	6	p,q	B	3_chr_arm	gain	8	NA
Patient_3	Patient_3-IMEAC1	Pt_3-41	6	q	B	1_local	deletion	0	NA
Patient_3	Patient_3-IMEAC1	Pt_3-42	6	q	B	9_focal_amp	amp	12	4,5,6
Patient_3	Patient_3-IMEAC1	Pt_3-43	6	q	B	8_complex_gain	gain	6	4,5
Patient_3	Patient_3-IMEAC1	Pt_3-49	7	p,q	B	3_chr_arm	loss	2	NA
Patient_3	Patient_3-IMEAC1	Pt_3-142	7	p	B	3_chr_arm	loss	5	NA
Patient_3	Patient_3-IMEAC1	Pt_3-45	7	p	B	3_chr_arm	gain	5	NA
Patient_3	Patient_3-IMEAC1	Pt_3-46	7	q	B	7_complex_loss	loss	1	4,6
Patient_3	Patient_3-IMEAC1	Pt_3-54	8	p,q	A	3_chr_arm	gain	6	NA
Patient_3	Patient_3-IMEAC1	Pt_3-55	8	p,q	A	3_chr_arm	loss	5	NA
Patient_3	Patient_3-IMEAC1	Pt_3-56	8	p,q	A	3_chr_arm	loss	5	NA
Patient_3	Patient_3-IMEAC1	Pt_3-59	8	p,q	B	3_chr_arm	loss	2	NA
Patient_3	Patient_3-IMEAC1	Pt_3-52	8	p	A	4_terminal	loss	2	NA
Patient_3	Patient_3-IMEAC1	Pt_3-53	8	p	A	1_local	loss	1	NA
Patient_3	Patient_3-IMEAC1	Pt_3-63	9	p,q	A	3_chr_arm	deletion	0	NA
Patient_3	Patient_3-IMEAC1	Pt_3-61	9	p	B	4_terminal	gain	4	NA
Patient_3	Patient_3-IMEAC1	Pt_3-62	9	q	B	5_paracentric	gain	7	NA
Patient_4	Patient_4-HGD1	Pt_4-1	1	p,q	B	3_chr_arm	deletion	0	NA
Patient_4	Patient_4-HGD1	Pt_4-45	10	p,q	A	5_paracentric	loss	1	NA
Patient_4	Patient_4-HGD1	Pt_4-41	10	q	B	1_local	loss	0	NA
Patient_4	Patient_4-HGD1	Pt_4-44	10	q	B	4_terminal	loss	1	NA
Patient_4	Patient_4-HGD1	Pt_4-48	11	p,q	A	5_paracentric	loss	1	NA
Patient_4	Patient_4-HGD1	Pt_4-47	11	p,q	B	3_chr_arm	loss	1	NA
Patient_4	Patient_4-HGD1	Pt_4-52	12	p,q	A	3_chr_arm	loss	1	NA
Patient_4	Patient_4-HGD1	Pt_4-50	12	p,q	B	3_chr_arm	loss	1	NA
Patient_4	Patient_4-HGD1	Pt_4-53	13	q	B	3_chr_arm	loss	1	NA
Patient_4	Patient_4-HGD1	Pt_4-55	14	q	B	8_complex_gain	gain	2	4,5
Patient_4	Patient_4-HGD1	Pt_4-56	15	q	B	5_paracentric	deletion	0	NA
Patient_4	Patient_4-HGD1	Pt_4-57	15	q	B	7_complex_loss	loss	0	5
Patient_4	Patient_4-HGD1	Pt_4-61	16	p,q	B	3_chr_arm	deletion	0	NA
Patient_4	Patient_4-HGD1	Pt_4-71	17	p,q	A	3_chr_arm	deletion	0	NA
Patient_4	Patient_4-HGD1	Pt_4-65	17	p,q	B	3_chr_arm	gain	3	NA
Patient_4	Patient_4-HGD1	Pt_4-68	17	p,q	B	3_chr_arm	loss	2	NA
Patient_4	Patient_4-HGD1	Pt_4-69	17	q	B	1_local	deletion	0	NA
Patient_4	Patient_4-HGD1	Pt_4-66	17	q	B	4_terminal	gain	3	NA
Patient_4	Patient_4-HGD1	Pt_4-75	18	p	A	3_chr_arm	deletion	0	NA
Patient_4	Patient_4-HGD1	Pt_4-73	18	p	B	8_complex_gain	gain	3	4,5
Patient_4	Patient_4-HGD1	Pt_4-76	18	q	A	7_complex_loss	loss	1	NA
Patient_4	Patient_4-HGD1	Pt_4-74	18	q	B	3_chr_arm	loss	1	NA
Patient_4	Patient_4-HGD1	Pt_4-77	19	p	A	3_chr_arm	deletion	0	NA
Patient_4	Patient_4-HGD1	Pt_4-80	19	q	A	3_chr_arm	loss	1	NA
Patient_4	Patient_4-HGD1	Pt_4-5	2	p,q	B	3_chr_arm	loss	1	NA
Patient_4	Patient_4-HGD1	Pt_4-6	2	q	B	4_terminal	deletion	0	NA
Patient_4	Patient_4-HGD1	Pt_4-88	20	p	A	1_local	deletion	0	NA
Patient_4	Patient_4-HGD1	Pt_4-108	20	p	B	1_local	deletion	0	NA
Patient_4	Patient_4-HGD1	Pt_4-85	20	p	B	3_chr_arm	gain	3	NA
Patient_4	Patient_4-HGD1	Pt_4-87	20	q	B	7_complex_loss	deletion	0	NA
Patient_4	Patient_4-HGD1	Pt_4-94	21	q	A	1_local	deletion	0	NA
Patient_4	Patient_4-HGD1	Pt_4-95	21	q	A	3_chr_arm	loss	1	NA
Patient_4	Patient_4-HGD1	Pt_4-93	21	q	B	3_chr_arm	loss	1	NA
Patient_4	Patient_4-HGD1	Pt_4-98	22	q	A	3_chr_arm	loss	1	NA
Patient_4	Patient_4-HGD1	Pt_4-103	22	q	B	3_chr_arm	loss	1	NA
Patient_4	Patient_4-HGD1	Pt_4-8	3	p,q	A	3_chr_arm	loss	1	NA
Patient_4	Patient_4-HGD1	Pt_4-10	3	p	B	1_local	deletion	0	NA
Patient_4	Patient_4-HGD1	Pt_4-11	3	q	B	1_local	deletion	0	NA
Patient_4	Patient_4-HGD1	Pt_4-16	4	p,q	A	3_chr_arm	loss	1	NA
Patient_4	Patient_4-HGD1	Pt_4-15	4	p	A	4_terminal	deletion	0	NA
Patient_4	Patient_4-HGD1	Pt_4-14	4	q	B	3_chr_arm	loss	1	NA
Patient_4	Patient_4-HGD1	Pt_4-20	5	p,q	A	3_chr_arm	deletion	0	NA
Patient_4	Patient_4-HGD1	Pt_4-22	6	p,q	B	3_chr_arm	loss	1	NA
Patient_4	Patient_4-HGD1	Pt_4-23	6	p,q	B	7_complex_loss	deletion	0	4
Patient_4	Patient_4-HGD1	Pt_4-24	6	p	A	1_local	deletion	0	NA
Patient_4	Patient_4-HGD1	Pt_4-28	7	p,q	B	3_chr_arm	loss	1	NA
Patient_4	Patient_4-HGD1	Pt_4-29	7	q	B	4_terminal	deletion	0	NA
Patient_4	Patient_4-HGD1	Pt_4-36	8	q	A	5_paracentric	loss	1	NA
Patient_4	Patient_4-HGD1	Pt_4-37	9	p,q	A	3_chr_arm	deletion	0	NA
Patient_4	Patient_4-HGD1	Pt_4-38	9	p	B	8_complex_gain	gain	3	4
Patient_4	Patient_4-HGD1	Pt_4-39	9	q	B	3_chr_arm	gain	3	NA
Patient_4	Patient_4-IMEAC1	Pt_4-3	1	p	A	5_paracentric	gain	4	NA
Patient_4	Patient_4-IMEAC1	Pt_4-2	1	q	B	5_paracentric	loss	1	NA
Patient_4	Patient_4-IMEAC1	Pt_4-42	10	p,q	B	3_chr_arm	loss	1	NA
Patient_4	Patient_4-IMEAC1	Pt_4-43	10	p	B	8_complex_gain	gain	2	4
Patient_4	Patient_4-IMEAC1	Pt_4-46	11	p,q	A	7_complex_loss	loss	1	4,5
Patient_4	Patient_4-IMEAC1	Pt_4-49	11	p,q	B	9_focal_amp	amp	8	5,8
Patient_4	Patient_4-IMEAC1	Pt_4-51	12	q	B	5_paracentric	loss	1	NA
Patient_4	Patient_4-IMEAC1	Pt_4-54	14	q	B	3_chr_arm	loss	1	NA
Patient_4	Patient_4-IMEAC1	Pt_4-58	15	q	A	3_chr_arm	gain	3	NA
Patient_4	Patient_4-IMEAC1	Pt_4-106	15	q	B	3_chr_arm	loss	1	NA
Patient_4	Patient_4-IMEAC1	Pt_4-56	15	q	B	5_paracentric	deletion	0	NA
Patient_4	Patient_4-IMEAC1	Pt_4-59	16	p,q	B	3_chr_arm	loss	1	NA
Patient_4	Patient_4-IMEAC1	Pt_4-60	16	p	B	8_complex_gain	gain	2	4
Patient_4	Patient_4-IMEAC1	Pt_4-62	16	q	A	1_local	deletion	0	NA
Patient_4	Patient_4-IMEAC1	Pt_4-63	16	q	A	1_local	gain	4	NA
Patient_4	Patient_4-IMEAC1	Pt_4-64	16	q	A	5_paracentric	deletion	0	NA
Patient_4	Patient_4-IMEAC1	Pt_4-65	17	p,q	B	3_chr_arm	gain	3	NA
Patient_4	Patient_4-IMEAC1	Pt_4-68	17	p,q	B	3_chr_arm	loss	2	NA
Patient_4	Patient_4-IMEAC1	Pt_4-70	17	p	A	3_chr_arm	deletion	0	NA
Patient_4	Patient_4-IMEAC1	Pt_4-67	17	q	B	4_terminal	loss	2	NA
Patient_4	Patient_4-IMEAC1	Pt_4-75	18	p	A	3_chr_arm	deletion	0	NA
Patient_4	Patient_4-IMEAC1	Pt_4-72	18	p	B	3_chr_arm	gain	6	NA
Patient_4	Patient_4-IMEAC1	Pt_4-107	18	q	B	4_terminal	loss	2	NA
Patient_4	Patient_4-IMEAC1	Pt_4-77	19	p	A	3_chr_arm	deletion	0	NA
Patient_4	Patient_4-IMEAC1	Pt_4-78	19	q	A	1_local	gain	4	NA
Patient_4	Patient_4-IMEAC1	Pt_4-79	19	q	A	4_terminal	gain	6	NA
Patient_4	Patient_4-IMEAC1	Pt_4-83	19	q	B	7_complex_loss	loss	1	4,5
Patient_4	Patient_4-IMEAC1	Pt_4-4	2	p	B	8_complex_gain	gain	4	4,5
Patient_4	Patient_4-IMEAC1	Pt_4-6	2	q	B	4_terminal	deletion	0	NA
Patient_4	Patient_4-IMEAC1	Pt_4-7	2	q	B	4_terminal	loss	1	NA
Patient_4	Patient_4-IMEAC1	Pt_4-88	20	p	A	1_local	deletion	0	NA
Patient_4	Patient_4-IMEAC1	Pt_4-89	20	p	A	1_local	deletion	0	NA
Patient_4	Patient_4-IMEAC1	Pt_4-108	20	p	B	1_local	deletion	0	NA
Patient_4	Patient_4-IMEAC1	Pt_4-86	20	p	B	3_chr_arm	loss	1	NA
Patient_4	Patient_4-IMEAC1	Pt_4-90	20	q	A	4_terminal	gain	4	NA
Patient_4	Patient_4-IMEAC1	Pt_4-91	20	q	A	1_local	gain	5	NA
Patient_4	Patient_4-IMEAC1	Pt_4-87	20	q	B	7_complex_loss	deletion	0	NA
Patient_4	Patient_4-IMEAC1	Pt_4-109	20	q	B	8_complex_gain	gain	3	NA
Patient_4	Patient_4-IMEAC1	Pt_4-96	21	q	A	3_chr_arm	loss	1	NA
Patient_4	Patient_4-IMEAC1	Pt_4-92	21	q	B	4_terminal	deletion	0	NA
Patient_4	Patient_4-IMEAC1	Pt_4-97	22	q	A	5_paracentric	gain	4	NA
Patient_4	Patient_4-IMEAC1	Pt_4-99	22	q	A	3_chr_arm	loss	1	NA
Patient_4	Patient_4-IMEAC1	Pt_4-100	22	q	B	1_local	deletion	0	NA
Patient_4	Patient_4-IMEAC1	Pt_4-101	22	q	B	1_local	gain	4	NA
Patient_4	Patient_4-IMEAC1	Pt_4-102	22	q	B	1_local	loss	1	NA
Patient_4	Patient_4-IMEAC1	Pt_4-9	3	p,q	A	3_chr_arm	loss	1	NA
Patient_4	Patient_4-IMEAC1	Pt_4-10	3	p	B	1_local	deletion	0	NA
Patient_4	Patient_4-IMEAC1	Pt_4-12	3	p	B	3_chr_arm	loss	1	NA
Patient_4	Patient_4-IMEAC1	Pt_4-104	3	q	B	1_local	deletion	0	NA
Patient_4	Patient_4-IMEAC1	Pt_4-13	4	p,q	B	3_chr_arm	deletion	0	NA
Patient_4	Patient_4-IMEAC1	Pt_4-19	5	p	A	4_terminal	gain	4	NA
Patient_4	Patient_4-IMEAC1	Pt_4-17	5	p	B	8_complex_gain	gain	4	4,5
Patient_4	Patient_4-IMEAC1	Pt_4-21	5	q	A	1_local	deletion	0	NA
Patient_4	Patient_4-IMEAC1	Pt_4-18	5	q	B	1_local	gain	4	NA
Patient_4	Patient_4-IMEAC1	Pt_4-25	6	p	A	1_local	deletion	0	NA
Patient_4	Patient_4-IMEAC1	Pt_4-26	6	q	A	1_local	deletion	0	NA
Patient_4	Patient_4-IMEAC1	Pt_4-31	7	p	A	1_local	gain	7	NA
Patient_4	Patient_4-IMEAC1	Pt_4-27	7	p	B	4_terminal	deletion	0	NA
Patient_4	Patient_4-IMEAC1	Pt_4-32	7	q	A	1_local	gain	4	NA
Patient_4	Patient_4-IMEAC1	Pt_4-33	7	q	A	1_local	deletion	0	NA
Patient_4	Patient_4-IMEAC1	Pt_4-105	7	q	B	1_local	gain	4	NA
Patient_4	Patient_4-IMEAC1	Pt_4-29	7	q	B	4_terminal	deletion	0	NA
Patient_4	Patient_4-IMEAC1	Pt_4-30	7	q	B	9_focal_amp	amp	16	4,8
Patient_4	Patient_4-IMEAC1	Pt_4-34	8	p	B	3_chr_arm	loss	1	NA
Patient_4	Patient_4-IMEAC1	Pt_4-35	8	q	B	8_complex_gain	gain	6	5
Patient_4	Patient_4-IMEAC1	Pt_4-37	9	p,q	A	3_chr_arm	deletion	0	NA
Patient_4	Patient_4-IMEAC1	Pt_4-40	9	q	B	4_terminal	gain	4	NA
Patient_5	Patient_5-EAC1	Pt_5-1	1	q	B	7_complex_loss	deletion	0	5
Patient_5	Patient_5-EAC1	Pt_5-2	1	q	B	1_local	deletion	0	NA
Patient_5	Patient_5-EAC1	Pt_5-19	11	p,q	A	3_chr_arm	deletion	0	NA
Patient_5	Patient_5-EAC1	Pt_5-16	11	p,q	B	3_chr_arm	gain	2	NA
Patient_5	Patient_5-EAC1	Pt_5-17	11	p	B	4_terminal	loss	1	NA
Patient_5	Patient_5-EAC1	Pt_5-18	11	q	B	8_complex_gain	gain	4	4
Patient_5	Patient_5-EAC1	Pt_5-20	12	q	B	1_local	gain	2	NA
Patient_5	Patient_5-EAC1	Pt_5-21	13	q	B	8_complex_gain	gain	2	NA
Patient_5	Patient_5-EAC1	Pt_5-22	16	p	B	8_complex_gain	gain	4	4
Patient_5	Patient_5-EAC1	Pt_5-23	16	q	B	1_local	gain	2	NA
Patient_5	Patient_5-EAC1	Pt_5-24	17	q	AB	2_uniparental_disomy	LOH	2	NA
Patient_5	Patient_5-EAC1	Pt_5-25	18	p	B	8_complex_gain	gain	2	5
Patient_5	Patient_5-EAC1	Pt_5-27	18	q	A	3_chr_arm	deletion	0	NA
Patient_5	Patient_5-EAC1	Pt_5-26	18	q	B	9_focal_amp	amp	8	5,8
Patient_5	Patient_5-EAC1	Pt_5-28	19	p	B	7_complex_loss	deletion	0	4,5
Patient_5	Patient_5-EAC1	Pt_5-3	2	q	B	7_complex_loss	deletion	0	4
Patient_5	Patient_5-EAC1	Pt_5-29	20	q	B	3_chr_arm	gain	2	NA
Patient_5	Patient_5-EAC1	Pt_5-30	22	q	B	3_chr_arm	deletion	0	NA
Patient_5	Patient_5-EAC1	Pt_5-6	3	p,q	A	3_chr_arm	deletion	0	NA
Patient_5	Patient_5-EAC1	Pt_5-4	3	p	B	1_local	deletion	0	NA
Patient_5	Patient_5-EAC1	Pt_5-5	3	q	B	3_chr_arm	gain	3	NA
Patient_5	Patient_5-EAC1	Pt_5-7	4	p	B	5_paracentric	deletion	0	NA
Patient_5	Patient_5-EAC1	Pt_5-8	4	q	B	8_complex_gain	gain	2	5
Patient_5	Patient_5-EAC1	Pt_5-31	4	q	B	5_paracentric	loss	0	5
Patient_5	Patient_5-EAC1	Pt_5-11	6	p,q	A	3_chr_arm	deletion	0	NA
Patient_5	Patient_5-EAC1	Pt_5-9	6	p,q	B	3_chr_arm	gain	2	NA
Patient_5	Patient_5-EAC1	Pt_5-10	6	q	B	8_complex_gain	gain	6	4
Patient_5	Patient_5-EAC1	Pt_5-12	7	p	B	3_chr_arm	deletion	0	NA
Patient_5	Patient_5-EAC1	Pt_5-33	8	p,q	B	3_chr_arm	gain	2	NA
Patient_5	Patient_5-EAC1	Pt_5-13	8	q	A	4_terminal	gain	3	NA
Patient_5	Patient_5-EAC1	Pt_5-14	8	q	B	5_paracentric	deletion	0	NA
Patient_5	Patient_5-EAC1	Pt_5-32	8	q	B	6_pericentric	loss	1	NA
Patient_5	Patient_5-EAC1	Pt_5-15	9	p	AB	2_uniparental_disomy	LOH	2	NA
Patient_5	Patient_5-HGD1	Pt_5-1	1	q	B	7_complex_loss	deletion	0	5
Patient_5	Patient_5-HGD1	Pt_5-2	1	q	B	1_local	deletion	0	NA
Patient_5	Patient_5-HGD1	Pt_5-19	11	p,q	A	3_chr_arm	deletion	0	NA
Patient_5	Patient_5-HGD1	Pt_5-16	11	p,q	B	3_chr_arm	gain	2	NA
Patient_5	Patient_5-HGD1	Pt_5-17	11	p	B	4_terminal	loss	1	NA
Patient_5	Patient_5-HGD1	Pt_5-18	11	q	B	8_complex_gain	gain	4	4
Patient_5	Patient_5-HGD1	Pt_5-20	12	q	B	1_local	gain	2	NA
Patient_5	Patient_5-HGD1	Pt_5-21	13	q	B	8_complex_gain	gain	2	NA
Patient_5	Patient_5-HGD1	Pt_5-22	16	p	B	8_complex_gain	gain	4	4
Patient_5	Patient_5-HGD1	Pt_5-23	16	q	B	1_local	gain	2	NA
Patient_5	Patient_5-HGD1	Pt_5-24	17	q	AB	2_uniparental_disomy	LOH	2	NA
Patient_5	Patient_5-HGD1	Pt_5-25	18	p	B	8_complex_gain	gain	2	5
Patient_5	Patient_5-HGD1	Pt_5-27	18	q	A	3_chr_arm	deletion	0	NA
Patient_5	Patient_5-HGD1	Pt_5-26	18	q	B	9_focal_amp	amp	8	5,8
Patient_5	Patient_5-HGD1	Pt_5-28	19	p	B	7_complex_loss	deletion	0	4,5
Patient_5	Patient_5-HGD1	Pt_5-3	2	q	B	7_complex_loss	deletion	0	4
Patient_5	Patient_5-HGD1	Pt_5-30	22	q	B	3_chr_arm	deletion	0	NA
Patient_5	Patient_5-HGD1	Pt_5-6	3	p,q	A	3_chr_arm	deletion	0	NA
Patient_5	Patient_5-HGD1	Pt_5-4	3	p	B	1_local	deletion	0	NA
Patient_5	Patient_5-HGD1	Pt_5-5	3	q	B	3_chr_arm	gain	3	NA
Patient_5	Patient_5-HGD1	Pt_5-7	4	p	B	5_paracentric	deletion	0	NA
Patient_5	Patient_5-HGD1	Pt_5-8	4	q	B	8_complex_gain	gain	2	5
Patient_5	Patient_5-HGD1	Pt_5-11	6	p,q	A	3_chr_arm	deletion	0	NA
Patient_5	Patient_5-HGD1	Pt_5-9	6	p,q	B	3_chr_arm	gain	2	NA
Patient_5	Patient_5-HGD1	Pt_5-10	6	q	B	8_complex_gain	gain	6	4
Patient_5	Patient_5-HGD1	Pt_5-12	7	p	B	3_chr_arm	deletion	0	NA
Patient_5	Patient_5-HGD1	Pt_5-33	8	p,q	B	3_chr_arm	gain	2	NA
Patient_5	Patient_5-HGD1	Pt_5-14	8	q	B	5_paracentric	deletion	0	NA
Patient_5	Patient_5-HGD1	Pt_5-32	8	q	B	6_pericentric	loss	1	NA
Patient_5	Patient_5-HGD1	Pt_5-15	9	p	AB	2_uniparental_disomy	LOH	2	NA
Patient_6	Patient_6-BE1	Pt_6-2	1	q	B	1_local	deletion	0	NA
Patient_6	Patient_6-BE1	Pt_6-34	10	p	B	4_terminal	deletion	0	NA
Patient_6	Patient_6-BE1	Pt_6-38	11	p	B	9_focal_amp	amp	16	NA
Patient_6	Patient_6-BE1	Pt_6-41	12	p	B	1_local	gain	2	NA
Patient_6	Patient_6-BE1	Pt_6-42	12	q	B	4_terminal	loss	1	NA
Patient_6	Patient_6-BE1	Pt_6-50	15	q	A	7_complex_loss	deletion	0	NA
Patient_6	Patient_6-BE1	Pt_6-49	15	q	B	3_chr_arm	gain	2	NA
Patient_6	Patient_6-BE1	Pt_6-52	16	q	B	1_local	deletion	0	NA
Patient_6	Patient_6-BE1	Pt_6-54	17	p	AB	2_uniparental_disomy	LOH	2	NA
Patient_6	Patient_6-BE1	Pt_6-59	18	q	A	7_complex_loss	deletion	0	4,5
Patient_6	Patient_6-BE1	Pt_6-62	20	p	B	3_chr_arm	deletion	0	NA
Patient_6	Patient_6-BE1	Pt_6-64	21	q	B	7_complex_loss	deletion	0	NA
Patient_6	Patient_6-BE1	Pt_6-8	3	p	A	1_local	deletion	0	NA
Patient_6	Patient_6-BE1	Pt_6-5	3	p	B	1_local	deletion	0	NA
Patient_6	Patient_6-BE1	Pt_6-12	4	p	B	9_focal_amp	amp	16	4,8
Patient_6	Patient_6-BE1	Pt_6-11	4	q	A	1_local	deletion	0	NA
Patient_6	Patient_6-BE1	Pt_6-15	5	p,q	B	6_pericentric	deletion	0	NA
Patient_6	Patient_6-BE1	Pt_6-14	5	p	B	1_local	gain	2	NA
Patient_6	Patient_6-BE1	Pt_6-16	5	q	B	1_local	deletion	0	NA
Patient_6	Patient_6-BE1	Pt_6-25	7	p	A	5_paracentric	gain	2	NA
Patient_6	Patient_6-BE1	Pt_6-21	7	p	B	8_complex_gain	gain	2	NA
Patient_6	Patient_6-BE1	Pt_6-23	7	q	B	4_terminal	deletion	0	NA
Patient_6	Patient_6-BE1	Pt_6-28	8	q	A	1_local	gain	2	NA
Patient_6	Patient_6-BE1	Pt_6-74	9	p	A	1_local	gain	2	NA
Patient_6	Patient_6-BE1	Pt_6-30	9	p	B	7_complex_loss	deletion	0	NA
Patient_6	Patient_6-EAC2	Pt_6-1	1	p,q	A	3_chr_arm	loss	1	NA
Patient_6	Patient_6-EAC2	Pt_6-70	1	p	B	7_complex_loss	loss	1	NA
Patient_6	Patient_6-EAC2	Pt_6-2	1	q	B	1_local	deletion	0	NA
Patient_6	Patient_6-EAC2	Pt_6-35	10	p,q	B	9_focal_amp	amp	12	4,8
Patient_6	Patient_6-EAC2	Pt_6-37	10	q	B	3_chr_arm	loss	1	NA
Patient_6	Patient_6-EAC2	Pt_6-39	11	p,q	B	3_chr_arm	loss	1	NA
Patient_6	Patient_6-EAC2	Pt_6-44	12	p	A	3_chr_arm	gain	3	NA
Patient_6	Patient_6-EAC2	Pt_6-41	12	p	B	1_local	gain	2	NA
Patient_6	Patient_6-EAC2	Pt_6-45	13	q	B	3_chr_arm	deletion	0	NA
Patient_6	Patient_6-EAC2	Pt_6-47	14	q	B	3_chr_arm	loss	1	NA
Patient_6	Patient_6-EAC2	Pt_6-75	14	q	B	5_paracentric	deletion	0	NA
Patient_6	Patient_6-EAC2	Pt_6-48	15	q	B	8_complex_gain	gain	6	4,5
Patient_6	Patient_6-EAC2	Pt_6-76	15	q	B	5_paracentric	deletion	0	4
Patient_6	Patient_6-EAC2	Pt_6-51	16	p	B	4_terminal	deletion	0	NA
Patient_6	Patient_6-EAC2	Pt_6-53	16	p	B	3_chr_arm	gain	3	NA
Patient_6	Patient_6-EAC2	Pt_6-52	16	q	B	1_local	deletion	0	NA
Patient_6	Patient_6-EAC2	Pt_6-55	17	p	B	3_chr_arm	deletion	0	NA
Patient_6	Patient_6-EAC2	Pt_6-56	18	q	B	3_chr_arm	deletion	0	NA
Patient_6	Patient_6-EAC2	Pt_6-60	19	p	B	5_paracentric	deletion	0	NA
Patient_6	Patient_6-EAC2	Pt_6-61	19	q	B	3_chr_arm	loss	1	NA
Patient_6	Patient_6-EAC2	Pt_6-4	2	q	A	3_chr_arm	loss	1	NA
Patient_6	Patient_6-EAC2	Pt_6-3	2	q	B	8_complex_gain	gain	4	4
Patient_6	Patient_6-EAC2	Pt_6-63	20	p,q	B	3_chr_arm	gain	3	NA
Patient_6	Patient_6-EAC2	Pt_6-65	22	q	B	3_chr_arm	loss	1	NA
Patient_6	Patient_6-EAC2	Pt_6-9	3	p,q	A	3_chr_arm	loss	1	NA
Patient_6	Patient_6-EAC2	Pt_6-7	3	p,q	B	3_chr_arm	loss	3	NA
Patient_6	Patient_6-EAC2	Pt_6-71	3	p,q	B	3_chr_arm	gain	4	NA
Patient_6	Patient_6-EAC2	Pt_6-8	3	p	A	1_local	deletion	0	NA
Patient_6	Patient_6-EAC2	Pt_6-5	3	p	B	1_local	deletion	0	NA
Patient_6	Patient_6-EAC2	Pt_6-6	3	p	B	4_terminal	loss	1	NA
Patient_6	Patient_6-EAC2	Pt_6-10	4	p,q	A	3_chr_arm	loss	1	NA
Patient_6	Patient_6-EAC2	Pt_6-13	5	p,q	A	3_chr_arm	loss	1	NA
Patient_6	Patient_6-EAC2	Pt_6-16	5	q	B	1_local	deletion	0	NA
Patient_6	Patient_6-EAC2	Pt_6-19	6	p,q	A	3_chr_arm	gain	4	NA
Patient_6	Patient_6-EAC2	Pt_6-72	6	p,q	A	3_chr_arm	loss	3	NA
Patient_6	Patient_6-EAC2	Pt_6-17	6	p,q	B	3_chr_arm	deletion	0	NA
Patient_6	Patient_6-EAC2	Pt_6-20	6	q	A	5_paracentric	loss	1	NA
Patient_6	Patient_6-EAC2	Pt_6-26	7	p,q	A	3_chr_arm	gain	3	NA
Patient_6	Patient_6-EAC2	Pt_6-22	7	p	B	3_chr_arm	deletion	0	NA
Patient_6	Patient_6-EAC2	Pt_6-24	7	q	B	7_complex_loss	deletion	0	4
Patient_6	Patient_6-EAC2	Pt_6-27	8	q	A	8_complex_gain	gain	3	4,5
Patient_6	Patient_6-EAC2	Pt_6-73	8	q	A	3_chr_arm	loss	3	NA
Patient_6	Patient_6-EAC2	Pt_6-29	8	q	B	8_complex_gain	gain	3	4,5
Patient_6	Patient_6-EAC2	Pt_6-74	9	p	A	1_local	gain	2	NA
Patient_6	Patient_6-EAC2	Pt_6-30	9	p	B	7_complex_loss	deletion	0	NA
Patient_6	Patient_6-EAC2	Pt_6-31	9	p	B	3_chr_arm	loss	1	NA
Patient_6	Patient_6-EAC2	Pt_6-32	9	q	B	8_complex_gain	gain	3	4,5
Patient_6	Patient_6-EAC2	Pt_6-33	9	q	B	3_chr_arm	gain	3	NA
Patient_6	Patient_6-HGD1	Pt_6-2	1	q	B	1_local	deletion	0	NA
Patient_6	Patient_6-HGD1	Pt_6-36	10	q	A	8_complex_gain	gain	4	NA
Patient_6	Patient_6-HGD1	Pt_6-38	11	p	B	9_focal_amp	amp	4	NA
Patient_6	Patient_6-HGD1	Pt_6-41	12	p	B	1_local	gain	2	NA
Patient_6	Patient_6-HGD1	Pt_6-52	16	q	B	1_local	deletion	0	NA
Patient_6	Patient_6-HGD1	Pt_6-54	17	p	AB	2_uniparental_disomy	LOH	2	NA
Patient_6	Patient_6-HGD1	Pt_6-8	3	p	A	1_local	deletion	0	NA
Patient_6	Patient_6-HGD1	Pt_6-5	3	p	B	1_local	deletion	0	NA
Patient_6	Patient_6-HGD1	Pt_6-12	4	p	B	9_focal_amp	amp	4	4,8
Patient_6	Patient_6-HGD1	Pt_6-16	5	q	B	1_local	deletion	0	NA
Patient_6	Patient_6-HGD1	Pt_6-74	9	p	A	1_local	gain	2	NA
Patient_6	Patient_6-HGD1	Pt_6-30	9	p	B	7_complex_loss	deletion	0	NA
Patient_6	Patient_6-HGD3	Pt_6-2	1	q	B	1_local	deletion	0	NA
Patient_6	Patient_6-HGD3	Pt_6-35	10	p,q	B	9_focal_amp	amp	6	4,8
Patient_6	Patient_6-HGD3	Pt_6-41	12	p	B	1_local	gain	2	NA
Patient_6	Patient_6-HGD3	Pt_6-46	13	q	B	7_complex_loss	deletion	0	4,5
Patient_6	Patient_6-HGD3	Pt_6-48	15	q	B	8_complex_gain	gain	2	4,5
Patient_6	Patient_6-HGD3	Pt_6-51	16	p	B	4_terminal	deletion	0	NA
Patient_6	Patient_6-HGD3	Pt_6-52	16	q	B	1_local	deletion	0	NA
Patient_6	Patient_6-HGD3	Pt_6-55	17	p	B	3_chr_arm	deletion	0	NA
Patient_6	Patient_6-HGD3	Pt_6-57	18	q	B	7_complex_loss	deletion	0	4
Patient_6	Patient_6-HGD3	Pt_6-3	2	q	B	8_complex_gain	gain	2	4
Patient_6	Patient_6-HGD3	Pt_6-8	3	p	A	1_local	deletion	0	NA
Patient_6	Patient_6-HGD3	Pt_6-5	3	p	B	1_local	deletion	0	NA
Patient_6	Patient_6-HGD3	Pt_6-16	5	q	B	1_local	deletion	0	NA
Patient_6	Patient_6-HGD3	Pt_6-18	6	p,q	B	8_complex_gain	gain	2	4,5
Patient_6	Patient_6-HGD3	Pt_6-24	7	q	B	7_complex_loss	deletion	0	4
Patient_6	Patient_6-HGD3	Pt_6-74	9	p	A	1_local	gain	2	NA
Patient_6	Patient_6-HGD3	Pt_6-30	9	p	B	7_complex_loss	deletion	0	NA
Patient_6	Patient_6-LGD1	Pt_6-2	1	q	B	1_local	deletion	0	NA
Patient_6	Patient_6-LGD1	Pt_6-38	11	p	B	9_focal_amp	amp	8	NA
Patient_6	Patient_6-LGD1	Pt_6-41	12	p	B	1_local	gain	2	NA
Patient_6	Patient_6-LGD1	Pt_6-42	12	q	B	4_terminal	loss	1	NA
Patient_6	Patient_6-LGD1	Pt_6-50	15	q	A	7_complex_loss	deletion	0	NA
Patient_6	Patient_6-LGD1	Pt_6-52	16	q	B	1_local	deletion	0	NA
Patient_6	Patient_6-LGD1	Pt_6-54	17	p	AB	2_uniparental_disomy	LOH	2	NA
Patient_6	Patient_6-LGD1	Pt_6-59	18	q	A	7_complex_loss	deletion	0	4,5
Patient_6	Patient_6-LGD1	Pt_6-62	20	p	B	3_chr_arm	deletion	0	NA
Patient_6	Patient_6-LGD1	Pt_6-64	21	q	B	7_complex_loss	deletion	0	NA
Patient_6	Patient_6-LGD1	Pt_6-8	3	p	A	1_local	deletion	0	NA
Patient_6	Patient_6-LGD1	Pt_6-5	3	p	B	1_local	deletion	0	NA
Patient_6	Patient_6-LGD1	Pt_6-12	4	p	B	9_focal_amp	amp	8	4,8
Patient_6	Patient_6-LGD1	Pt_6-11	4	q	A	1_local	deletion	0	NA
Patient_6	Patient_6-LGD1	Pt_6-16	5	q	B	1_local	deletion	0	NA
Patient_6	Patient_6-LGD1	Pt_6-25	7	p	A	5_paracentric	gain	2	NA
Patient_6	Patient_6-LGD1	Pt_6-21	7	p	B	8_complex_gain	gain	2	NA
Patient_6	Patient_6-LGD1	Pt_6-23	7	q	B	4_terminal	deletion	0	NA
Patient_6	Patient_6-LGD1	Pt_6-74	9	p	A	1_local	gain	2	NA
Patient_6	Patient_6-LGD1	Pt_6-30	9	p	B	7_complex_loss	deletion	0	NA
Patient_6	Patient_6-LGD2	Pt_6-2	1	q	B	1_local	deletion	0	NA
Patient_6	Patient_6-LGD2	Pt_6-35	10	p,q	B	9_focal_amp	amp	6	4,8
Patient_6	Patient_6-LGD2	Pt_6-40	11	p	A	8_complex_gain	gain	4	NA
Patient_6	Patient_6-LGD2	Pt_6-41	12	p	B	1_local	gain	2	NA
Patient_6	Patient_6-LGD2	Pt_6-43	12	q	A	1_local	gain	2	NA
Patient_6	Patient_6-LGD2	Pt_6-46	13	q	B	7_complex_loss	deletion	0	4,5
Patient_6	Patient_6-LGD2	Pt_6-48	15	q	B	8_complex_gain	gain	8	4,5
Patient_6	Patient_6-LGD2	Pt_6-51	16	p	B	4_terminal	deletion	0	NA
Patient_6	Patient_6-LGD2	Pt_6-52	16	q	B	1_local	deletion	0	NA
Patient_6	Patient_6-LGD2	Pt_6-55	17	p	B	3_chr_arm	deletion	0	NA
Patient_6	Patient_6-LGD2	Pt_6-57	18	q	B	7_complex_loss	deletion	0	4
Patient_6	Patient_6-LGD2	Pt_6-58	18	q	B	8_complex_gain	gain	4	4
Patient_6	Patient_6-LGD2	Pt_6-3	2	q	B	8_complex_gain	gain	2	4
Patient_6	Patient_6-LGD2	Pt_6-8	3	p	A	1_local	deletion	0	NA
Patient_6	Patient_6-LGD2	Pt_6-5	3	p	B	1_local	deletion	0	NA
Patient_6	Patient_6-LGD2	Pt_6-16	5	q	B	1_local	deletion	0	NA
Patient_6	Patient_6-LGD2	Pt_6-18	6	p,q	B	8_complex_gain	gain	3	4,5
Patient_6	Patient_6-LGD2	Pt_6-24	7	q	B	7_complex_loss	deletion	0	4
Patient_6	Patient_6-LGD2	Pt_6-74	9	p	A	1_local	gain	2	NA
Patient_6	Patient_6-LGD2	Pt_6-30	9	p	B	7_complex_loss	deletion	0	NA
Patient_7	Patient_7-BE1	Pt_7-1	1	q	B	1_local	deletion	0	NA
Patient_7	Patient_7-BE1	Pt_7-19	10	p	B	1_local	deletion	0	NA
Patient_7	Patient_7-BE1	Pt_7-26	16	q	B	1_local	deletion	0	NA
Patient_7	Patient_7-BE1	Pt_7-37	19	q	A	1_local	gain	2	NA
Patient_7	Patient_7-BE1	Pt_7-36	20	p	A	1_local	gain	2	NA
Patient_7	Patient_7-BE1	Pt_7-4	3	p	B	1_local	deletion	0	NA
Patient_7	Patient_7-BE1	Pt_7-5	3	p	B	1_local	deletion	0	NA
Patient_7	Patient_7-BE1	Pt_7-12	8	q	A	1_local	gain	2	NA
Patient_7	Patient_7-BE2	Pt_7-1	1	q	B	1_local	deletion	0	NA
Patient_7	Patient_7-BE2	Pt_7-26	16	q	B	1_local	deletion	0	NA
Patient_7	Patient_7-BE2	Pt_7-32	18	p,q	A	6_pericentric	gain	2	NA
Patient_7	Patient_7-BE2	Pt_7-33	18	q	A	1_local	deletion	0	NA
Patient_7	Patient_7-BE2	Pt_7-37	19	q	A	1_local	gain	2	NA
Patient_7	Patient_7-BE2	Pt_7-3	2	q	AB	2_uniparental_disomy	LOH	2	NA
Patient_7	Patient_7-BE2	Pt_7-36	20	p	A	1_local	gain	2	NA
Patient_7	Patient_7-BE2	Pt_7-4	3	p	B	1_local	deletion	0	NA
Patient_7	Patient_7-BE2	Pt_7-5	3	p	B	1_local	deletion	0	NA
Patient_7	Patient_7-BE2	Pt_7-12	8	q	A	1_local	gain	2	NA
Patient_7	Patient_7-EAC1	Pt_7-2	1	p	B	5_paracentric	deletion	0	NA
Patient_7	Patient_7-EAC1	Pt_7-22	12	p,q	B	7_complex_loss	deletion	0	4,5
Patient_7	Patient_7-EAC1	Pt_7-23	12	q	B	8_complex_gain	gain	4	4,5
Patient_7	Patient_7-EAC1	Pt_7-27	17	p	B	3_chr_arm	deletion	0	NA
Patient_7	Patient_7-EAC1	Pt_7-29	17	q	B	9_focal_amp	amp	128	5,8
Patient_7	Patient_7-EAC1	Pt_7-30	18	p,q	B	8_complex_gain	gain	2	4,5
Patient_7	Patient_7-EAC1	Pt_7-31	18	p,q	B	9_focal_amp	amp	8	4,5,8
Patient_7	Patient_7-EAC1	Pt_7-34	19	p	B	7_complex_loss	deletion	0	NA
Patient_7	Patient_7-EAC1	Pt_7-35	19	q	B	1_local	gain	2	NA
Patient_7	Patient_7-EAC1	Pt_7-4	3	p	B	1_local	deletion	0	NA
Patient_7	Patient_7-EAC1	Pt_7-6	4	q	B	3_chr_arm	loss	1	NA
Patient_7	Patient_7-EAC1	Pt_7-7	5	p,q	A	3_chr_arm	loss	1	NA
Patient_7	Patient_7-EAC1	Pt_7-9	6	p	B	1_local	gain	2	NA
Patient_7	Patient_7-EAC1	Pt_7-10	7	q	B	1_local	deletion	0	NA
Patient_7	Patient_7-EAC1	Pt_7-11	7	q	B	1_local	gain	4	NA
Patient_7	Patient_7-EAC1	Pt_7-13	8	q	B	7_complex_loss	deletion	0	NA
Patient_7	Patient_7-EAC1	Pt_7-14	8	q	B	8_complex_gain	gain	6	NA
Patient_7	Patient_7-EAC1	Pt_7-15	9	p	B	7_complex_loss	deletion	0	NA
Patient_7	Patient_7-EAC1	Pt_7-16	9	p	B	8_complex_gain	gain	6	NA
Patient_7	Patient_7-EAC1	Pt_7-17	9	q	A	4_terminal	loss	1	NA
Patient_7	Patient_7-EAC1	Pt_7-18	9	q	B	3_chr_arm	loss	1	NA
Patient_7	Patient_7-HGD1	Pt_7-20	11	p	B	3_chr_arm	deletion	0	NA
Patient_7	Patient_7-HGD1	Pt_7-21	11	q	A	8_complex_gain	gain	2	NA
Patient_7	Patient_7-HGD1	Pt_7-22	12	p,q	B	7_complex_loss	deletion	0	4,5
Patient_7	Patient_7-HGD1	Pt_7-25	13	q	B	3_chr_arm	deletion	0	NA
Patient_7	Patient_7-HGD1	Pt_7-27	17	p	B	3_chr_arm	deletion	0	NA
Patient_7	Patient_7-HGD1	Pt_7-28	17	q	B	8_complex_gain	gain	2	NA
Patient_7	Patient_7-HGD1	Pt_7-30	18	p,q	B	8_complex_gain	gain	2	4,5
Patient_7	Patient_7-HGD1	Pt_7-34	19	p	B	7_complex_loss	deletion	0	NA
Patient_7	Patient_7-HGD1	Pt_7-35	19	q	B	1_local	gain	2	NA
Patient_7	Patient_7-HGD1	Pt_7-4	3	p	B	1_local	deletion	0	NA
Patient_7	Patient_7-HGD1	Pt_7-9	6	p	B	1_local	gain	2	NA
Patient_7	Patient_7-HGD1	Pt_7-10	7	q	B	1_local	deletion	0	NA
Patient_7	Patient_7-HGD1	Pt_7-11	7	q	B	1_local	gain	2	NA
Patient_7	Patient_7-HGD1	Pt_7-13	8	q	B	7_complex_loss	deletion	0	NA
Patient_7	Patient_7-HGD1	Pt_7-15	9	p	B	7_complex_loss	deletion	0	NA
Patient_7	Patient_7-HGD2	Pt_7-20	11	p	B	3_chr_arm	deletion	0	NA
Patient_7	Patient_7-HGD2	Pt_7-22	12	p,q	B	7_complex_loss	deletion	0	4,5
Patient_7	Patient_7-HGD2	Pt_7-27	17	p	B	3_chr_arm	deletion	0	NA
Patient_7	Patient_7-HGD2	Pt_7-30	18	p,q	B	8_complex_gain	gain	2	4,5
Patient_7	Patient_7-HGD2	Pt_7-34	19	p	B	7_complex_loss	deletion	0	NA
Patient_7	Patient_7-HGD2	Pt_7-35	19	q	B	1_local	gain	2	NA
Patient_7	Patient_7-HGD2	Pt_7-4	3	p	B	1_local	deletion	0	NA
Patient_7	Patient_7-HGD2	Pt_7-9	6	p	B	1_local	gain	2	NA
Patient_7	Patient_7-HGD2	Pt_7-10	7	q	B	1_local	deletion	0	NA
Patient_7	Patient_7-HGD2	Pt_7-11	7	q	B	1_local	gain	2	NA
Patient_7	Patient_7-HGD2	Pt_7-13	8	q	B	7_complex_loss	deletion	0	NA
Patient_7	Patient_7-HGD2	Pt_7-15	9	p	B	7_complex_loss	deletion	0	NA
Patient_7	Patient_7-LGD1	Pt_7-20	11	p	B	3_chr_arm	deletion	0	NA
Patient_7	Patient_7-LGD1	Pt_7-22	12	p,q	B	7_complex_loss	deletion	0	4,5
Patient_7	Patient_7-LGD1	Pt_7-24	13	q	B	1_local	gain	2	NA
Patient_7	Patient_7-LGD1	Pt_7-27	17	p	B	3_chr_arm	deletion	0	NA
Patient_7	Patient_7-LGD1	Pt_7-28	17	q	B	8_complex_gain	gain	2	NA
Patient_7	Patient_7-LGD1	Pt_7-30	18	p,q	B	8_complex_gain	gain	2	4,5
Patient_7	Patient_7-LGD1	Pt_7-34	19	p	B	7_complex_loss	deletion	0	NA
Patient_7	Patient_7-LGD1	Pt_7-35	19	q	B	1_local	gain	2	NA
Patient_7	Patient_7-LGD1	Pt_7-4	3	p	B	1_local	deletion	0	NA
Patient_7	Patient_7-LGD1	Pt_7-8	5	q	B	5_paracentric	deletion	0	NA
Patient_7	Patient_7-LGD1	Pt_7-9	6	p	B	1_local	gain	2	NA
Patient_7	Patient_7-LGD1	Pt_7-10	7	q	B	1_local	deletion	0	NA
Patient_7	Patient_7-LGD1	Pt_7-11	7	q	B	1_local	gain	2	NA
Patient_7	Patient_7-LGD1	Pt_7-13	8	q	B	7_complex_loss	deletion	0	NA
Patient_7	Patient_7-LGD1	Pt_7-15	9	p	B	7_complex_loss	deletion	0	NA
Patient_7	Patient_7-LGD2	Pt_7-2	1	p	B	5_paracentric	deletion	0	NA
Patient_7	Patient_7-LGD2	Pt_7-22	12	p,q	B	7_complex_loss	deletion	0	4,5
Patient_7	Patient_7-LGD2	Pt_7-27	17	p	B	3_chr_arm	deletion	0	NA
Patient_7	Patient_7-LGD2	Pt_7-29	17	q	B	9_focal_amp	amp	16	5,8
Patient_7	Patient_7-LGD2	Pt_7-30	18	p,q	B	8_complex_gain	gain	2	4,5
Patient_7	Patient_7-LGD2	Pt_7-34	19	p	B	7_complex_loss	deletion	0	NA
Patient_7	Patient_7-LGD2	Pt_7-35	19	q	B	1_local	gain	2	NA
Patient_7	Patient_7-LGD2	Pt_7-4	3	p	B	1_local	deletion	0	NA
Patient_7	Patient_7-LGD2	Pt_7-9	6	p	B	1_local	gain	2	NA
Patient_7	Patient_7-LGD2	Pt_7-10	7	q	B	1_local	deletion	0	NA
Patient_7	Patient_7-LGD2	Pt_7-11	7	q	B	1_local	gain	2	NA
Patient_7	Patient_7-LGD2	Pt_7-13	8	q	B	7_complex_loss	deletion	0	NA
Patient_7	Patient_7-LGD2	Pt_7-15	9	p	B	7_complex_loss	deletion	0	NA
Patient_8	Patient_8-BE1	Pt_8-45	17	p	AB	2_uniparental_disomy	LOH	2	NA
Patient_8	Patient_8-BE1	Pt_8-51	18	p,q	A	3_chr_arm	gain	2	NA
Patient_8	Patient_8-BE1	Pt_8-13	3	p	B	1_local	deletion	0	NA
Patient_8	Patient_8-BE1	Pt_8-24	9	p	AB	2_uniparental_disomy	LOH	2	NA
Patient_8	Patient_8-BE1	Pt_8-26	9	p	B	7_complex_loss	deletion	0	NA
Patient_8	Patient_8-BE2	Pt_8-13	3	p	B	1_local	deletion	0	NA
Patient_8	Patient_8-BE2	Pt_8-24	9	p	AB	2_uniparental_disomy	LOH	2	NA
Patient_8	Patient_8-BE2	Pt_8-26	9	p	B	7_complex_loss	deletion	0	NA
Patient_8	Patient_8-BE3	Pt_8-13	3	p	B	1_local	deletion	0	NA
Patient_8	Patient_8-BE3	Pt_8-24	9	p	AB	2_uniparental_disomy	LOH	2	NA
Patient_8	Patient_8-BE3	Pt_8-26	9	p	B	7_complex_loss	deletion	0	NA
Patient_8	Patient_8-HGD1	Pt_8-3	1	p,q	A	3_chr_arm	loss	1	NA
Patient_8	Patient_8-HGD1	Pt_8-2	1	p,q	B	3_chr_arm	gain	3	NA
Patient_8	Patient_8-HGD1	Pt_8-1	1	p	B	9_focal_amp	amp	8	4,5,8
Patient_8	Patient_8-HGD1	Pt_8-29	10	p,q	A	3_chr_arm	loss	1	NA
Patient_8	Patient_8-HGD1	Pt_8-28	10	p,q	B	3_chr_arm	loss	1	NA
Patient_8	Patient_8-HGD1	Pt_8-31	11	p,q	B	3_chr_arm	gain	3	NA
Patient_8	Patient_8-HGD1	Pt_8-30	11	p	A	5_paracentric	deletion	0	NA
Patient_8	Patient_8-HGD1	Pt_8-32	11	q	B	4_terminal	gain	4	NA
Patient_8	Patient_8-HGD1	Pt_8-33	12	p,q	A	3_chr_arm	loss	1	NA
Patient_8	Patient_8-HGD1	Pt_8-34	12	p,q	B	3_chr_arm	gain	3	NA
Patient_8	Patient_8-HGD1	Pt_8-38	13	q	A	3_chr_arm	gain	3	NA
Patient_8	Patient_8-HGD1	Pt_8-36	13	q	B	3_chr_arm	loss	1	NA
Patient_8	Patient_8-HGD1	Pt_8-37	13	q	B	3_chr_arm	loss	0	NA
Patient_8	Patient_8-HGD1	Pt_8-39	14	q	B	3_chr_arm	loss	1	NA
Patient_8	Patient_8-HGD1	Pt_8-42	15	q	A	3_chr_arm	gain	3	NA
Patient_8	Patient_8-HGD1	Pt_8-41	15	q	B	3_chr_arm	deletion	0	NA
Patient_8	Patient_8-HGD1	Pt_8-43	16	p,q	A	3_chr_arm	loss	1	NA
Patient_8	Patient_8-HGD1	Pt_8-44	16	p,q	B	3_chr_arm	loss	1	NA
Patient_8	Patient_8-HGD1	Pt_8-46	17	p,q	A	3_chr_arm	gain	3	NA
Patient_8	Patient_8-HGD1	Pt_8-50	17	p	B	3_chr_arm	deletion	0	NA
Patient_8	Patient_8-HGD1	Pt_8-47	17	q	B	7_complex_loss	deletion	0	4,5
Patient_8	Patient_8-HGD1	Pt_8-52	18	p,q	A	3_chr_arm	gain	3	NA
Patient_8	Patient_8-HGD1	Pt_8-56	19	p,q	A	3_chr_arm	gain	3	NA
Patient_8	Patient_8-HGD1	Pt_8-54	19	p,q	B	3_chr_arm	loss	1	NA
Patient_8	Patient_8-HGD1	Pt_8-8	2	p,q	A	3_chr_arm	gain	3	NA
Patient_8	Patient_8-HGD1	Pt_8-5	2	p,q	B	3_chr_arm	loss	1	NA
Patient_8	Patient_8-HGD1	Pt_8-6	2	p,q	B	3_chr_arm	gain	2	NA
Patient_8	Patient_8-HGD1	Pt_8-4	2	p	B	5_paracentric	deletion	0	NA
Patient_8	Patient_8-HGD1	Pt_8-7	2	q	B	5_paracentric	deletion	0	NA
Patient_8	Patient_8-HGD1	Pt_8-59	20	p,q	B	3_chr_arm	gain	3	NA
Patient_8	Patient_8-HGD1	Pt_8-61	21	q	A	3_chr_arm	loss	1	NA
Patient_8	Patient_8-HGD1	Pt_8-60	21	q	B	5_paracentric	gain	3	NA
Patient_8	Patient_8-HGD1	Pt_8-62	21	q	B	3_chr_arm	loss	1	NA
Patient_8	Patient_8-HGD1	Pt_8-63	22	q	A	3_chr_arm	loss	1	NA
Patient_8	Patient_8-HGD1	Pt_8-64	22	q	B	3_chr_arm	loss	1	NA
Patient_8	Patient_8-HGD1	Pt_8-14	3	p,q	A	3_chr_arm	gain	3	NA
Patient_8	Patient_8-HGD1	Pt_8-10	3	p,q	B	3_chr_arm	gain	2	NA
Patient_8	Patient_8-HGD1	Pt_8-9	3	p,q	B	3_chr_arm	loss	1	NA
Patient_8	Patient_8-HGD1	Pt_8-13	3	p	B	1_local	deletion	0	NA
Patient_8	Patient_8-HGD1	Pt_8-11	3	q	B	5_paracentric	deletion	0	NA
Patient_8	Patient_8-HGD1	Pt_8-15	4	p,q	B	3_chr_arm	loss	1	NA
Patient_8	Patient_8-HGD1	Pt_8-17	5	p,q	A	3_chr_arm	gain	3	NA
Patient_8	Patient_8-HGD1	Pt_8-16	5	p,q	B	3_chr_arm	deletion	0	NA
Patient_8	Patient_8-HGD1	Pt_8-18	6	p,q	B	9_focal_amp	amp	32	4,6,8
Patient_8	Patient_8-HGD1	Pt_8-20	6	q	A	5_paracentric	deletion	0	NA
Patient_8	Patient_8-HGD1	Pt_8-22	7	p,q	A	3_chr_arm	gain	3	NA
Patient_8	Patient_8-HGD1	Pt_8-70	7	q	B	4_terminal	loss	1	NA
Patient_8	Patient_8-HGD1	Pt_8-74	9	p,q	A	3_chr_arm	gain	3	NA
Patient_8	Patient_8-HGD1	Pt_8-73	9	p,q	B	3_chr_arm	gain	3	NA
Patient_8	Patient_8-HGD1	Pt_8-25	9	p	B	4_terminal	deletion	0	NA
Patient_8	Patient_8-HGD2	Pt_8-3	1	p,q	A	3_chr_arm	loss	1	NA
Patient_8	Patient_8-HGD2	Pt_8-1	1	p	B	9_focal_amp	amp	6	4,5,8
Patient_8	Patient_8-HGD2	Pt_8-75	10	p,q	B	3_chr_arm	loss	1	NA
Patient_8	Patient_8-HGD2	Pt_8-30	11	p	A	5_paracentric	deletion	0	NA
Patient_8	Patient_8-HGD2	Pt_8-32	11	q	B	4_terminal	gain	3	NA
Patient_8	Patient_8-HGD2	Pt_8-33	12	p,q	A	3_chr_arm	loss	1	NA
Patient_8	Patient_8-HGD2	Pt_8-36	13	q	B	3_chr_arm	loss	1	NA
Patient_8	Patient_8-HGD2	Pt_8-39	14	q	B	3_chr_arm	loss	1	NA
Patient_8	Patient_8-HGD2	Pt_8-41	15	q	B	3_chr_arm	deletion	0	NA
Patient_8	Patient_8-HGD2	Pt_8-43	16	p,q	A	3_chr_arm	loss	1	NA
Patient_8	Patient_8-HGD2	Pt_8-44	16	p,q	B	3_chr_arm	loss	1	NA
Patient_8	Patient_8-HGD2	Pt_8-50	17	p	B	3_chr_arm	deletion	0	NA
Patient_8	Patient_8-HGD2	Pt_8-47	17	q	B	7_complex_loss	deletion	0	4,5
Patient_8	Patient_8-HGD2	Pt_8-48	17	q	B	3_chr_arm	loss	1	NA
Patient_8	Patient_8-HGD2	Pt_8-54	19	p,q	B	3_chr_arm	loss	1	NA
Patient_8	Patient_8-HGD2	Pt_8-5	2	p,q	B	3_chr_arm	loss	1	NA
Patient_8	Patient_8-HGD2	Pt_8-57	20	p,q	A	3_chr_arm	loss	1	NA
Patient_8	Patient_8-HGD2	Pt_8-62	21	q	B	3_chr_arm	loss	1	NA
Patient_8	Patient_8-HGD2	Pt_8-63	22	q	A	3_chr_arm	loss	1	NA
Patient_8	Patient_8-HGD2	Pt_8-64	22	q	B	3_chr_arm	loss	1	NA
Patient_8	Patient_8-HGD2	Pt_8-14	3	p,q	A	3_chr_arm	gain	3	NA
Patient_8	Patient_8-HGD2	Pt_8-12	3	p,q	B	3_chr_arm	deletion	0	NA
Patient_8	Patient_8-HGD2	Pt_8-9	3	p,q	B	3_chr_arm	loss	1	NA
Patient_8	Patient_8-HGD2	Pt_8-13	3	p	B	1_local	deletion	0	NA
Patient_8	Patient_8-HGD2	Pt_8-11	3	q	B	5_paracentric	deletion	0	NA
Patient_8	Patient_8-HGD2	Pt_8-15	4	p,q	B	3_chr_arm	loss	1	NA
Patient_8	Patient_8-HGD2	Pt_8-16	5	p,q	B	3_chr_arm	deletion	0	NA
Patient_8	Patient_8-HGD2	Pt_8-18	6	p,q	B	9_focal_amp	amp	4	4,6,8
Patient_8	Patient_8-HGD2	Pt_8-19	6	p	A	3_chr_arm	loss	1	NA
Patient_8	Patient_8-HGD2	Pt_8-20	6	q	A	5_paracentric	deletion	0	NA
Patient_8	Patient_8-HGD2	Pt_8-21	7	q	B	3_chr_arm	loss	1	NA
Patient_8	Patient_8-HGD2	Pt_8-70	7	q	B	4_terminal	loss	1	NA
Patient_8	Patient_8-HGD2	Pt_8-25	9	p	B	4_terminal	deletion	0	NA
Patient_8	Patient_8-IMEAC1	Pt_8-3	1	p,q	A	3_chr_arm	loss	1	NA
Patient_8	Patient_8-IMEAC1	Pt_8-1	1	p	B	9_focal_amp	amp	6	4,5,8
Patient_8	Patient_8-IMEAC1	Pt_8-29	10	p,q	A	3_chr_arm	loss	1	NA
Patient_8	Patient_8-IMEAC1	Pt_8-28	10	p,q	B	3_chr_arm	loss	1	NA
Patient_8	Patient_8-IMEAC1	Pt_8-30	11	p	A	5_paracentric	deletion	0	NA
Patient_8	Patient_8-IMEAC1	Pt_8-32	11	q	B	4_terminal	gain	4	NA
Patient_8	Patient_8-IMEAC1	Pt_8-33	12	p,q	A	3_chr_arm	loss	1	NA
Patient_8	Patient_8-IMEAC1	Pt_8-35	12	p,q	B	3_chr_arm	loss	1	NA
Patient_8	Patient_8-IMEAC1	Pt_8-38	13	q	A	3_chr_arm	gain	3	NA
Patient_8	Patient_8-IMEAC1	Pt_8-36	13	q	B	3_chr_arm	loss	1	NA
Patient_8	Patient_8-IMEAC1	Pt_8-40	14	q	A	3_chr_arm	loss	1	NA
Patient_8	Patient_8-IMEAC1	Pt_8-39	14	q	B	3_chr_arm	loss	1	NA
Patient_8	Patient_8-IMEAC1	Pt_8-41	15	q	B	3_chr_arm	deletion	0	NA
Patient_8	Patient_8-IMEAC1	Pt_8-43	16	p,q	A	3_chr_arm	loss	1	NA
Patient_8	Patient_8-IMEAC1	Pt_8-44	16	p,q	B	3_chr_arm	loss	1	NA
Patient_8	Patient_8-IMEAC1	Pt_8-50	17	p	B	3_chr_arm	deletion	0	NA
Patient_8	Patient_8-IMEAC1	Pt_8-47	17	q	B	7_complex_loss	deletion	0	4,5
Patient_8	Patient_8-IMEAC1	Pt_8-49	17	q	B	3_chr_arm	loss	1	NA
Patient_8	Patient_8-IMEAC1	Pt_8-53	18	p,q	A	3_chr_arm	loss	1	NA
Patient_8	Patient_8-IMEAC1	Pt_8-55	19	p,q	A	3_chr_arm	loss	1	NA
Patient_8	Patient_8-IMEAC1	Pt_8-54	19	p,q	B	3_chr_arm	loss	1	NA
Patient_8	Patient_8-IMEAC1	Pt_8-5	2	p,q	B	3_chr_arm	loss	1	NA
Patient_8	Patient_8-IMEAC1	Pt_8-4	2	p	B	5_paracentric	deletion	0	NA
Patient_8	Patient_8-IMEAC1	Pt_8-7	2	q	B	5_paracentric	deletion	0	NA
Patient_8	Patient_8-IMEAC1	Pt_8-58	20	p,q	A	3_chr_arm	loss	1	NA
Patient_8	Patient_8-IMEAC1	Pt_8-61	21	q	A	3_chr_arm	loss	1	NA
Patient_8	Patient_8-IMEAC1	Pt_8-60	21	q	B	5_paracentric	gain	3	NA
Patient_8	Patient_8-IMEAC1	Pt_8-62	21	q	B	3_chr_arm	loss	1	NA
Patient_8	Patient_8-IMEAC1	Pt_8-63	22	q	A	3_chr_arm	loss	1	NA
Patient_8	Patient_8-IMEAC1	Pt_8-64	22	q	B	3_chr_arm	loss	1	NA
Patient_8	Patient_8-IMEAC1	Pt_8-14	3	p,q	A	3_chr_arm	gain	3	NA
Patient_8	Patient_8-IMEAC1	Pt_8-9	3	p,q	B	3_chr_arm	loss	1	NA
Patient_8	Patient_8-IMEAC1	Pt_8-13	3	p	B	1_local	deletion	0	NA
Patient_8	Patient_8-IMEAC1	Pt_8-11	3	q	B	5_paracentric	deletion	0	NA
Patient_8	Patient_8-IMEAC1	Pt_8-15	4	p,q	B	3_chr_arm	loss	1	NA
Patient_8	Patient_8-IMEAC1	Pt_8-16	5	p,q	B	3_chr_arm	deletion	0	NA
Patient_8	Patient_8-IMEAC1	Pt_8-18	6	p,q	B	9_focal_amp	amp	32	4,6,8
Patient_8	Patient_8-IMEAC1	Pt_8-20	6	q	A	5_paracentric	deletion	0	NA
Patient_8	Patient_8-IMEAC1	Pt_8-22	7	p,q	A	3_chr_arm	gain	3	NA
Patient_8	Patient_8-IMEAC1	Pt_8-70	7	q	B	4_terminal	loss	1	NA
Patient_8	Patient_8-IMEAC1	Pt_8-23	8	p,q	A	3_chr_arm	loss	1	NA
Patient_8	Patient_8-IMEAC1	Pt_8-25	9	p	B	4_terminal	deletion	0	NA
Patient_9	Patient_9-BE2_BE3	Pt_9-7	3	p	A	1_local	deletion	0	NA
Patient_9	Patient_9-BE2_BE3	Pt_9-4	3	p	B	1_local	deletion	0	NA
Patient_9	Patient_9-BE2_BE3	Pt_9-31	9	p	AB	2_uniparental_disomy	LOH	2	NA
Patient_9	Patient_9-BE2_BE3	Pt_9-32	9	p	B	1_local	deletion	0	NA
Patient_9	Patient_9-EAC1	Pt_9-38	11	p,q	B	3_chr_arm	deletion	0	NA
Patient_9	Patient_9-EAC1	Pt_9-44	12	q	B	3_chr_arm	deletion	0	NA
Patient_9	Patient_9-EAC1	Pt_9-45	13	q	A	3_chr_arm	gain	2	NA
Patient_9	Patient_9-EAC1	Pt_9-46	14	q	A	3_chr_arm	deletion	0	NA
Patient_9	Patient_9-EAC1	Pt_9-48	14	q	B	3_chr_arm	gain	2	NA
Patient_9	Patient_9-EAC1	Pt_9-49	15	q	B	5_paracentric	deletion	0	NA
Patient_9	Patient_9-EAC1	Pt_9-51	16	p,q	A	3_chr_arm	deletion	0	NA
Patient_9	Patient_9-EAC1	Pt_9-56	17	p,q	A	3_chr_arm	loss	0	NA
Patient_9	Patient_9-EAC1	Pt_9-61	19	p,q	B	3_chr_arm	loss	0	NA
Patient_9	Patient_9-EAC1	Pt_9-59	19	p	A	4_terminal	deletion	0	NA
Patient_9	Patient_9-EAC1	Pt_9-62	20	p	B	3_chr_arm	deletion	0	NA
Patient_9	Patient_9-EAC1	Pt_9-63	20	q	B	8_complex_gain	gain	4	NA
Patient_9	Patient_9-EAC1	Pt_9-6	3	p,q	B	3_chr_arm	loss	0	NA
Patient_9	Patient_9-EAC1	Pt_9-7	3	p	A	1_local	deletion	0	NA
Patient_9	Patient_9-EAC1	Pt_9-4	3	p	B	1_local	deletion	0	NA
Patient_9	Patient_9-EAC1	Pt_9-11	4	p,q	B	3_chr_arm	gain	2	NA
Patient_9	Patient_9-EAC1	Pt_9-10	4	p	B	4_terminal	loss	1	NA
Patient_9	Patient_9-EAC1	Pt_9-17	5	p,q	A	3_chr_arm	gain	2	NA
Patient_9	Patient_9-EAC1	Pt_9-15	5	p,q	B	3_chr_arm	deletion	0	NA
Patient_9	Patient_9-EAC1	Pt_9-18	5	q	A	5_paracentric	loss	1	NA
Patient_9	Patient_9-EAC1	Pt_9-21	6	p,q	A	3_chr_arm	gain	2	NA
Patient_9	Patient_9-EAC1	Pt_9-26	7	p,q	B	3_chr_arm	gain	2	NA
Patient_9	Patient_9-EAC1	Pt_9-30	8	q	A	4_terminal	gain	2	NA
Patient_9	Patient_9-EAC1	Pt_9-28	8	q	B	9_focal_amp	amp	16	5,8
Patient_9	Patient_9-EAC1	Pt_9-33	9	p,q	B	3_chr_arm	deletion	0	NA
Patient_9	Patient_9-HGD1	Pt_9-35	10	q	B	9_focal_amp	amp	32	NA
Patient_9	Patient_9-HGD1	Pt_9-37	11	p	B	9_focal_amp	amp	32	NA
Patient_9	Patient_9-HGD1	Pt_9-40	11	q	B	9_focal_amp	amp	4	NA
Patient_9	Patient_9-HGD1	Pt_9-7	3	p	A	1_local	deletion	0	NA
Patient_9	Patient_9-HGD1	Pt_9-4	3	p	B	1_local	deletion	0	NA
Patient_9	Patient_9-HGD1	Pt_9-24	7	p	B	9_focal_amp	amp	8	NA
Patient_9	Patient_9-HGD2	Pt_9-1	1	p,q	B	3_chr_arm	loss	1	NA
Patient_9	Patient_9-HGD2	Pt_9-35	10	q	B	9_focal_amp	amp	32	NA
Patient_9	Patient_9-HGD2	Pt_9-36	10	q	B	9_focal_amp	amp	256	7
Patient_9	Patient_9-HGD2	Pt_9-39	11	p,q	B	3_chr_arm	deletion	0	NA
Patient_9	Patient_9-HGD2	Pt_9-37	11	p	B	9_focal_amp	amp	256	NA
Patient_9	Patient_9-HGD2	Pt_9-41	11	q	A	1_local	gain	6	NA
Patient_9	Patient_9-HGD2	Pt_9-42	11	q	A	3_chr_arm	gain	3	NA
Patient_9	Patient_9-HGD2	Pt_9-40	11	q	B	9_focal_amp	amp	16	NA
Patient_9	Patient_9-HGD2	Pt_9-43	12	p,q	A	3_chr_arm	loss	1	NA
Patient_9	Patient_9-HGD2	Pt_9-47	14	q	A	3_chr_arm	loss	1	NA
Patient_9	Patient_9-HGD2	Pt_9-50	15	q	A	3_chr_arm	loss	1	NA
Patient_9	Patient_9-HGD2	Pt_9-55	17	p,q	A	3_chr_arm	loss	1	NA
Patient_9	Patient_9-HGD2	Pt_9-57	18	p,q	B	3_chr_arm	deletion	0	NA
Patient_9	Patient_9-HGD2	Pt_9-58	18	q	B	9_focal_amp	amp	8	8
Patient_9	Patient_9-HGD2	Pt_9-60	19	p,q	A	3_chr_arm	loss	1	NA
Patient_9	Patient_9-HGD2	Pt_9-3	2	q	A	1_local	loss	1	NA
Patient_9	Patient_9-HGD2	Pt_9-64	21	q	B	3_chr_arm	loss	1	NA
Patient_9	Patient_9-HGD2	Pt_9-65	22	q	B	3_chr_arm	loss	1	NA
Patient_9	Patient_9-HGD2	Pt_9-8	3	p,q	A	3_chr_arm	loss	1	NA
Patient_9	Patient_9-HGD2	Pt_9-5	3	p,q	B	3_chr_arm	loss	1	NA
Patient_9	Patient_9-HGD2	Pt_9-7	3	p	A	1_local	deletion	0	NA
Patient_9	Patient_9-HGD2	Pt_9-4	3	p	B	1_local	deletion	0	NA
Patient_9	Patient_9-HGD2	Pt_9-70	3	p	B	1_local	deletion	0	NA
Patient_9	Patient_9-HGD2	Pt_9-12	4	p,q	A	3_chr_arm	loss	1	NA
Patient_9	Patient_9-HGD2	Pt_9-13	5	p	B	3_chr_arm	gain	3	NA
Patient_9	Patient_9-HGD2	Pt_9-14	5	p	B	4_terminal	gain	6	NA
Patient_9	Patient_9-HGD2	Pt_9-19	5	q	A	5_paracentric	loss	1	NA
Patient_9	Patient_9-HGD2	Pt_9-16	5	q	B	3_chr_arm	deletion	0	NA
Patient_9	Patient_9-HGD2	Pt_9-25	7	p,q	B	3_chr_arm	loss	1	NA
Patient_9	Patient_9-HGD2	Pt_9-24	7	p	B	9_focal_amp	amp	64	NA
Patient_9	Patient_9-HGD2	Pt_9-34	9	p,q	B	3_chr_arm	loss	1	NA
Patient_9	Patient_9-IMEAC1	Pt_9-2	1	p,q	A	3_chr_arm	loss	1	NA
Patient_9	Patient_9-IMEAC1	Pt_9-1	1	p,q	B	3_chr_arm	loss	1	NA
Patient_9	Patient_9-IMEAC1	Pt_9-35	10	q	B	9_focal_amp	amp	32	NA
Patient_9	Patient_9-IMEAC1	Pt_9-36	10	q	B	9_focal_amp	amp	256	7
Patient_9	Patient_9-IMEAC1	Pt_9-39	11	p,q	B	3_chr_arm	deletion	0	NA
Patient_9	Patient_9-IMEAC1	Pt_9-37	11	p	B	9_focal_amp	amp	256	NA
Patient_9	Patient_9-IMEAC1	Pt_9-41	11	q	A	1_local	gain	6	NA
Patient_9	Patient_9-IMEAC1	Pt_9-42	11	q	A	3_chr_arm	gain	3	NA
Patient_9	Patient_9-IMEAC1	Pt_9-40	11	q	B	9_focal_amp	amp	16	NA
Patient_9	Patient_9-IMEAC1	Pt_9-43	12	p,q	A	3_chr_arm	loss	1	NA
Patient_9	Patient_9-IMEAC1	Pt_9-47	14	q	A	3_chr_arm	loss	1	NA
Patient_9	Patient_9-IMEAC1	Pt_9-50	15	q	A	3_chr_arm	loss	1	NA
Patient_9	Patient_9-IMEAC1	Pt_9-52	16	p,q	A	3_chr_arm	loss	1	NA
Patient_9	Patient_9-IMEAC1	Pt_9-53	16	p,q	B	3_chr_arm	loss	1	NA
Patient_9	Patient_9-IMEAC1	Pt_9-55	17	p,q	A	3_chr_arm	loss	1	NA
Patient_9	Patient_9-IMEAC1	Pt_9-54	17	q	B	9_focal_amp	amp	16	NA
Patient_9	Patient_9-IMEAC1	Pt_9-57	18	p,q	B	3_chr_arm	deletion	0	NA
Patient_9	Patient_9-IMEAC1	Pt_9-58	18	q	B	9_focal_amp	amp	6	8
Patient_9	Patient_9-IMEAC1	Pt_9-60	19	p,q	A	3_chr_arm	loss	1	NA
Patient_9	Patient_9-IMEAC1	Pt_9-3	2	q	A	1_local	loss	1	NA
Patient_9	Patient_9-IMEAC1	Pt_9-64	21	q	B	3_chr_arm	loss	1	NA
Patient_9	Patient_9-IMEAC1	Pt_9-65	22	q	B	3_chr_arm	loss	1	NA
Patient_9	Patient_9-IMEAC1	Pt_9-8	3	p,q	A	3_chr_arm	loss	1	NA
Patient_9	Patient_9-IMEAC1	Pt_9-5	3	p,q	B	3_chr_arm	loss	1	NA
Patient_9	Patient_9-IMEAC1	Pt_9-7	3	p	A	1_local	deletion	0	NA
Patient_9	Patient_9-IMEAC1	Pt_9-4	3	p	B	1_local	deletion	0	NA
Patient_9	Patient_9-IMEAC1	Pt_9-70	3	p	B	1_local	deletion	0	NA
Patient_9	Patient_9-IMEAC1	Pt_9-12	4	p,q	A	3_chr_arm	loss	1	NA
Patient_9	Patient_9-IMEAC1	Pt_9-9	4	p,q	B	3_chr_arm	loss	1	NA
Patient_9	Patient_9-IMEAC1	Pt_9-13	5	p	B	3_chr_arm	gain	3	NA
Patient_9	Patient_9-IMEAC1	Pt_9-14	5	p	B	4_terminal	gain	6	NA
Patient_9	Patient_9-IMEAC1	Pt_9-19	5	q	A	5_paracentric	loss	1	NA
Patient_9	Patient_9-IMEAC1	Pt_9-16	5	q	B	3_chr_arm	deletion	0	NA
Patient_9	Patient_9-IMEAC1	Pt_9-20	6	p,q	A	3_chr_arm	loss	1	NA
Patient_9	Patient_9-IMEAC1	Pt_9-22	6	p,q	B	3_chr_arm	gain	3	NA
Patient_9	Patient_9-IMEAC1	Pt_9-25	7	p,q	B	3_chr_arm	loss	1	NA
Patient_9	Patient_9-IMEAC1	Pt_9-24	7	p	B	9_focal_amp	amp	64	NA
Patient_9	Patient_9-IMEAC1	Pt_9-27	7	q	A	8_complex_gain	gain	3	4
Patient_9	Patient_9-IMEAC1	Pt_9-29	8	q	B	9_focal_amp	amp	128	NA
Patient_9	Patient_9-IMEAC1	Pt_9-34	9	p,q	B	3_chr_arm	loss	1	NA

## Sheet: SCNA by branch
Branch_ID	No_progeny_clones	Relative to p53 loss	Relative to WGD	No_SCNAs	SCNA_ID
Patient01_A0	7	0	0	1	Pt_1-8
Patient01_A1	4	0	0	1	Pt_1-3
Patient01_A2	3	1	0	12	Pt_1-34
Patient01_A2	3	1	0	12	Pt_1-42
Patient01_A2	3	1	0	12	Pt_1-27
Patient01_A2	3	1	0	12	Pt_1-54
Patient01_A2	3	1	0	12	Pt_1-59
Patient01_A2	3	1	0	12	Pt_1-62
Patient01_A2	3	1	0	12	Pt_1-76
Patient01_A2	3	1	0	12	Pt_1-21
Patient01_A2	3	1	0	12	Pt_1-53
Patient01_A2	3	1	0	12	Pt_1-57
Patient01_A2	3	1	0	12	Pt_1-1
Patient01_A2	3	1	0	12	Pt_1-16
Patient01_A3	2	1	1	16	Pt_1-40
Patient01_A3	2	1	1	16	Pt_1-43
Patient01_A3	2	1	1	16	Pt_1-44
Patient01_A3	2	1	1	16	Pt_1-49
Patient01_A3	2	1	1	16	Pt_1-6
Patient01_A3	2	1	1	16	Pt_1-67
Patient01_A3	2	1	1	16	Pt_1-12
Patient01_A3	2	1	1	16	Pt_1-13
Patient01_A3	2	1	1	16	Pt_1-14
Patient01_A3	2	1	1	16	Pt_1-18
Patient01_A3	2	1	1	16	Pt_1-24
Patient01_A3	2	1	1	16	Pt_1-26
Patient01_A3	2	1	1	16	Pt_1-29
Patient01_A3	2	1	1	16	Pt_1-73
Patient01_A3	2	1	1	16	Pt_1-81
Patient01_A3	2	1	1	16	Pt_1-9
Patient01_T1	1	1	1	32	Pt_1-28
Patient01_T1	1	1	1	32	Pt_1-15
Patient01_T1	1	1	1	32	Pt_1-19
Patient01_T1	1	1	1	32	Pt_1-20
Patient01_T1	1	1	1	32	Pt_1-25
Patient01_T1	1	1	1	32	Pt_1-52
Patient01_T1	1	1	1	32	Pt_1-30
Patient01_T1	1	1	1	32	Pt_1-23
Patient01_T1	1	1	1	32	Pt_1-35
Patient01_T1	1	1	1	32	Pt_1-36
Patient01_T1	1	1	1	32	Pt_1-38
Patient01_T1	1	1	1	32	Pt_1-32
Patient01_T1	1	1	1	32	Pt_1-11
Patient01_T1	1	1	1	32	Pt_1-80
Patient01_T1	1	1	1	32	Pt_1-55
Patient01_T1	1	1	1	32	Pt_1-56
Patient01_T1	1	1	1	32	Pt_1-66
Patient01_T1	1	1	1	32	Pt_1-69
Patient01_T1	1	1	1	32	Pt_1-71
Patient01_T1	1	1	1	32	Pt_1-72
Patient01_T1	1	1	1	32	Pt_1-74
Patient01_T1	1	1	1	32	Pt_1-39
Patient01_T1	1	1	1	32	Pt_1-4
Patient01_T1	1	1	1	32	Pt_1-41
Patient01_T1	1	1	1	32	Pt_1-45
Patient01_T1	1	1	1	32	Pt_1-48
Patient01_T1	1	1	1	32	Pt_1-5
Patient01_T1	1	1	1	32	Pt_1-51
Patient01_T1	1	1	1	32	Pt_1-60
Patient01_T1	1	1	1	32	Pt_1-17
Patient01_T1	1	1	1	32	Pt_1-2
Patient01_T1	1	1	1	32	Pt_1-22
Patient01_T2	1	1	2	4	Pt_1-10
Patient01_T2	1	1	2	4	Pt_1-47
Patient01_T2	1	1	2	4	Pt_1-64
Patient01_T2	1	1	2	4	Pt_1-82
Patient01_T3	1	1	2	1	Pt_1-58
Patient01_T4	1	0	1	13	Pt_1-7
Patient01_T4	1	0	1	13	Pt_1-31
Patient01_T4	1	0	1	13	Pt_1-46
Patient01_T4	1	0	1	13	Pt_1-50
Patient01_T4	1	0	1	13	Pt_1-63
Patient01_T4	1	0	1	13	Pt_1-65
Patient01_T4	1	0	1	13	Pt_1-68
Patient01_T4	1	0	1	13	Pt_1-70
Patient01_T4	1	0	1	13	Pt_1-75
Patient01_T4	1	0	1	13	Pt_1-77
Patient01_T4	1	0	1	13	Pt_1-78
Patient01_T4	1	0	1	13	Pt_1-33
Patient01_T4	1	0	1	13	Pt_1-37
Patient01_T7	1	0	0	1	Pt_1-0
Patient02_A0	9	0	0	1	Pt_2-5
Patient02_A1	5	1	0	14	Pt_2-27
Patient02_A1	5	1	0	14	Pt_2-43
Patient02_A1	5	1	0	14	Pt_2-47
Patient02_A1	5	1	0	14	Pt_2-41
Patient02_A1	5	1	0	14	Pt_2-42
Patient02_A1	5	1	0	14	Pt_2-1
Patient02_A1	5	1	0	14	Pt_2-12
Patient02_A1	5	1	0	14	Pt_2-15
Patient02_A1	5	1	0	14	Pt_2-16
Patient02_A1	5	1	0	14	Pt_2-18
Patient02_A1	5	1	0	14	Pt_2-48
Patient02_A1	5	1	0	14	Pt_2-50
Patient02_A1	5	1	0	14	Pt_2-51
Patient02_A1	5	1	0	14	Pt_2-6
Patient02_A2	4	1	0	7	Pt_2-33
Patient02_A2	4	1	0	7	Pt_2-8
Patient02_A2	4	1	0	7	Pt_2-21
Patient02_A2	4	1	0	7	Pt_2-11
Patient02_A2	4	1	0	7	Pt_2-17
Patient02_A2	4	1	0	7	Pt_2-29
Patient02_A2	4	1	0	7	Pt_2-19
Patient02_A3	2	1	0	3	Pt_2-49
Patient02_A3	2	1	0	3	Pt_2-20
Patient02_A3	2	1	0	3	Pt_2-22
Patient02_A5	4	0	0	1	Pt_2-44
Patient02_A6	2	0	0	2	Pt_2-28
Patient02_A6	2	0	0	2	Pt_2-26
Patient02_A7	2	0	0	4	Pt_2-7
Patient02_A7	2	0	0	4	Pt_2-10
Patient02_A7	2	0	0	4	Pt_2-25
Patient02_A7	2	0	0	4	Pt_2-39
Patient02_T1	1	1	0	12	Pt_2-23
Patient02_T1	1	1	0	12	Pt_2-31
Patient02_T1	1	1	0	12	Pt_2-34
Patient02_T1	1	1	0	12	Pt_2-24
Patient02_T1	1	1	0	12	Pt_2-30
Patient02_T1	1	1	0	12	Pt_2-35
Patient02_T1	1	1	0	12	Pt_2-36
Patient02_T1	1	1	0	12	Pt_2-37
Patient02_T1	1	1	0	12	Pt_2-40
Patient02_T1	1	1	0	12	Pt_2-45
Patient02_T1	1	1	0	12	Pt_2-9
Patient02_T1	1	1	0	12	Pt_2-13
Patient02_T2	1	1	0	5	Pt_2-14
Patient02_T2	1	1	0	5	Pt_2-4
Patient02_T2	1	1	0	5	Pt_2-2
Patient02_T2	1	1	0	5	Pt_2-3
Patient02_T2	1	1	0	5	Pt_2-38
Patient02_T5	1	1	0	2	Pt_2-32
Patient02_T5	1	1	0	2	Pt_2-60
Patient02_T8	1	0	0	1	Pt_2-46
Patient03_A0	4	0	0	2	Pt_3-22
Patient03_A0	4	0	0	2	Pt_3-17
Patient03_A1	3	1	0	9	Pt_3-83
Patient03_A1	3	1	0	9	Pt_3-90
Patient03_A1	3	1	0	9	Pt_3-28
Patient03_A1	3	1	0	9	Pt_3-46
Patient03_A1	3	1	0	9	Pt_3-41
Patient03_A1	3	1	0	9	Pt_3-45
Patient03_A1	3	1	0	9	Pt_3-61
Patient03_A1	3	1	0	9	Pt_3-63
Patient03_A1	3	1	0	9	Pt_3-105
Patient03_A2	2	1	1	58	Pt_3-72
Patient03_A2	2	1	1	58	Pt_3-69
Patient03_A2	2	1	1	58	Pt_3-71
Patient03_A2	2	1	1	58	Pt_3-33
Patient03_A2	2	1	1	58	Pt_3-64
Patient03_A2	2	1	1	58	Pt_3-66
Patient03_A2	2	1	1	58	Pt_3-40
Patient03_A2	2	1	1	58	Pt_3-34
Patient03_A2	2	1	1	58	Pt_3-36
Patient03_A2	2	1	1	58	Pt_3-37
Patient03_A2	2	1	1	58	Pt_3-121
Patient03_A2	2	1	1	58	Pt_3-124
Patient03_A2	2	1	1	58	Pt_3-125
Patient03_A2	2	1	1	58	Pt_3-127
Patient03_A2	2	1	1	58	Pt_3-134
Patient03_A2	2	1	1	58	Pt_3-136
Patient03_A2	2	1	1	58	Pt_3-137
Patient03_A2	2	1	1	58	Pt_3-15
Patient03_A2	2	1	1	58	Pt_3-19
Patient03_A2	2	1	1	58	Pt_3-21
Patient03_A2	2	1	1	58	Pt_3-25
Patient03_A2	2	1	1	58	Pt_3-26
Patient03_A2	2	1	1	58	Pt_3-27
Patient03_A2	2	1	1	58	Pt_3-3
Patient03_A2	2	1	1	58	Pt_3-30
Patient03_A2	2	1	1	58	Pt_3-32
Patient03_A2	2	1	1	58	Pt_3-42
Patient03_A2	2	1	1	58	Pt_3-43
Patient03_A2	2	1	1	58	Pt_3-44
Patient03_A2	2	1	1	58	Pt_3-52
Patient03_A2	2	1	1	58	Pt_3-53
Patient03_A2	2	1	1	58	Pt_3-54
Patient03_A2	2	1	1	58	Pt_3-55
Patient03_A2	2	1	1	58	Pt_3-59
Patient03_A2	2	1	1	58	Pt_3-62
Patient03_A2	2	1	1	58	Pt_3-73
Patient03_A2	2	1	1	58	Pt_3-74
Patient03_A2	2	1	1	58	Pt_3-75
Patient03_A2	2	1	1	58	Pt_3-77
Patient03_A2	2	1	1	58	Pt_3-78
Patient03_A2	2	1	1	58	Pt_3-80
Patient03_A2	2	1	1	58	Pt_3-85
Patient03_A2	2	1	1	58	Pt_3-91
Patient03_A2	2	1	1	58	Pt_3-93
Patient03_A2	2	1	1	58	Pt_3-97
Patient03_A2	2	1	1	58	Pt_3-1
Patient03_A2	2	1	1	58	Pt_3-100
Patient03_A2	2	1	1	58	Pt_3-101
Patient03_A2	2	1	1	58	Pt_3-104
Patient03_A2	2	1	1	58	Pt_3-107
Patient03_A2	2	1	1	58	Pt_3-108
Patient03_A2	2	1	1	58	Pt_3-11
Patient03_A2	2	1	1	58	Pt_3-110
Patient03_A2	2	1	1	58	Pt_3-113
Patient03_A2	2	1	1	58	Pt_3-117
Patient03_A2	2	1	1	58	Pt_3-118
Patient03_A2	2	1	1	58	Pt_3-133
Patient03_A2	2	1	1	58	Pt_3-146
Patient03_T1	1	1	2	11	Pt_3-68
Patient03_T1	1	1	2	11	Pt_3-142
Patient03_T1	1	1	2	11	Pt_3-82
Patient03_T1	1	1	2	11	Pt_3-115
Patient03_T1	1	1	2	11	Pt_3-131
Patient03_T1	1	1	2	11	Pt_3-16
Patient03_T1	1	1	2	11	Pt_3-4
Patient03_T1	1	1	2	11	Pt_3-49
Patient03_T1	1	1	2	11	Pt_3-5
Patient03_T1	1	1	2	11	Pt_3-56
Patient03_T1	1	1	2	11	Pt_3-95
Patient03_T2	1	1	2	12	Pt_3-48
Patient03_T2	1	1	2	12	Pt_3-10
Patient03_T2	1	1	2	12	Pt_3-50
Patient03_T2	1	1	2	12	Pt_3-9
Patient03_T2	1	1	2	12	Pt_3-94
Patient03_T2	1	1	2	12	Pt_3-143
Patient03_T2	1	1	2	12	Pt_3-144
Patient03_T2	1	1	2	12	Pt_3-145
Patient03_T2	1	1	2	12	Pt_3-102
Patient03_T2	1	1	2	12	Pt_3-103
Patient03_T2	1	1	2	12	Pt_3-114
Patient03_T2	1	1	2	12	Pt_3-13
Patient03_T3	1	1	1	48	Pt_3-130
Patient03_T3	1	1	1	48	Pt_3-135
Patient03_T3	1	1	1	48	Pt_3-14
Patient03_T3	1	1	1	48	Pt_3-140
Patient03_T3	1	1	1	48	Pt_3-132
Patient03_T3	1	1	1	48	Pt_3-109
Patient03_T3	1	1	1	48	Pt_3-87
Patient03_T3	1	1	1	48	Pt_3-88
Patient03_T3	1	1	1	48	Pt_3-92
Patient03_T3	1	1	1	48	Pt_3-111
Patient03_T3	1	1	1	48	Pt_3-98
Patient03_T3	1	1	1	48	Pt_3-99
Patient03_T3	1	1	1	48	Pt_3-106
Patient03_T3	1	1	1	48	Pt_3-96
Patient03_T3	1	1	1	48	Pt_3-120
Patient03_T3	1	1	1	48	Pt_3-112
Patient03_T3	1	1	1	48	Pt_3-116
Patient03_T3	1	1	1	48	Pt_3-12
Patient03_T3	1	1	1	48	Pt_3-86
Patient03_T3	1	1	1	48	Pt_3-122
Patient03_T3	1	1	1	48	Pt_3-123
Patient03_T3	1	1	1	48	Pt_3-126
Patient03_T3	1	1	1	48	Pt_3-128
Patient03_T3	1	1	1	48	Pt_3-129
Patient03_T3	1	1	1	48	Pt_3-119
Patient03_T3	1	1	1	48	Pt_3-7
Patient03_T3	1	1	1	48	Pt_3-70
Patient03_T3	1	1	1	48	Pt_3-141
Patient03_T3	1	1	1	48	Pt_3-2
Patient03_T3	1	1	1	48	Pt_3-20
Patient03_T3	1	1	1	48	Pt_3-24
Patient03_T3	1	1	1	48	Pt_3-29
Patient03_T3	1	1	1	48	Pt_3-31
Patient03_T3	1	1	1	48	Pt_3-35
Patient03_T3	1	1	1	48	Pt_3-38
Patient03_T3	1	1	1	48	Pt_3-39
Patient03_T3	1	1	1	48	Pt_3-47
Patient03_T3	1	1	1	48	Pt_3-51
Patient03_T3	1	1	1	48	Pt_3-57
Patient03_T3	1	1	1	48	Pt_3-58
Patient03_T3	1	1	1	48	Pt_3-6
Patient03_T3	1	1	1	48	Pt_3-60
Patient03_T3	1	1	1	48	Pt_3-65
Patient03_T3	1	1	1	48	Pt_3-67
Patient03_T3	1	1	1	48	Pt_3-76
Patient03_T3	1	1	1	48	Pt_3-79
Patient03_T3	1	1	1	48	Pt_3-8
Patient03_T3	1	1	1	48	Pt_3-84
Patient03_T4	1	0	0	1	Pt_3-89
Patient04_A1	2	1	0	12	Pt_4-88
Patient04_A1	2	1	0	12	Pt_4-87
Patient04_A1	2	1	0	12	Pt_4-10
Patient04_A1	2	1	0	12	Pt_4-108
Patient04_A1	2	1	0	12	Pt_4-77
Patient04_A1	2	1	0	12	Pt_4-37
Patient04_A1	2	1	0	12	Pt_4-56
Patient04_A1	2	1	0	12	Pt_4-6
Patient04_A1	2	1	0	12	Pt_4-29
Patient04_A1	2	1	0	12	Pt_4-68
Patient04_A1	2	1	0	12	Pt_4-75
Patient04_A1	2	1	0	12	Pt_4-65
Patient04_T1	1	1	1	55	Pt_4-100
Patient04_T1	1	1	1	55	Pt_4-101
Patient04_T1	1	1	1	55	Pt_4-102
Patient04_T1	1	1	1	55	Pt_4-104
Patient04_T1	1	1	1	55	Pt_4-46
Patient04_T1	1	1	1	55	Pt_4-49
Patient04_T1	1	1	1	55	Pt_4-51
Patient04_T1	1	1	1	55	Pt_4-33
Patient04_T1	1	1	1	55	Pt_4-34
Patient04_T1	1	1	1	55	Pt_4-35
Patient04_T1	1	1	1	55	Pt_4-4
Patient04_T1	1	1	1	55	Pt_4-40
Patient04_T1	1	1	1	55	Pt_4-42
Patient04_T1	1	1	1	55	Pt_4-43
Patient04_T1	1	1	1	55	Pt_4-70
Patient04_T1	1	1	1	55	Pt_4-72
Patient04_T1	1	1	1	55	Pt_4-54
Patient04_T1	1	1	1	55	Pt_4-58
Patient04_T1	1	1	1	55	Pt_4-31
Patient04_T1	1	1	1	55	Pt_4-32
Patient04_T1	1	1	1	55	Pt_4-105
Patient04_T1	1	1	1	55	Pt_4-106
Patient04_T1	1	1	1	55	Pt_4-107
Patient04_T1	1	1	1	55	Pt_4-12
Patient04_T1	1	1	1	55	Pt_4-13
Patient04_T1	1	1	1	55	Pt_4-17
Patient04_T1	1	1	1	55	Pt_4-18
Patient04_T1	1	1	1	55	Pt_4-19
Patient04_T1	1	1	1	55	Pt_4-2
Patient04_T1	1	1	1	55	Pt_4-78
Patient04_T1	1	1	1	55	Pt_4-79
Patient04_T1	1	1	1	55	Pt_4-83
Patient04_T1	1	1	1	55	Pt_4-86
Patient04_T1	1	1	1	55	Pt_4-3
Patient04_T1	1	1	1	55	Pt_4-59
Patient04_T1	1	1	1	55	Pt_4-60
Patient04_T1	1	1	1	55	Pt_4-62
Patient04_T1	1	1	1	55	Pt_4-63
Patient04_T1	1	1	1	55	Pt_4-64
Patient04_T1	1	1	1	55	Pt_4-7
Patient04_T1	1	1	1	55	Pt_4-99
Patient04_T1	1	1	1	55	Pt_4-89
Patient04_T1	1	1	1	55	Pt_4-9
Patient04_T1	1	1	1	55	Pt_4-90
Patient04_T1	1	1	1	55	Pt_4-91
Patient04_T1	1	1	1	55	Pt_4-92
Patient04_T1	1	1	1	55	Pt_4-96
Patient04_T1	1	1	1	55	Pt_4-97
Patient04_T1	1	1	1	55	Pt_4-21
Patient04_T1	1	1	1	55	Pt_4-25
Patient04_T1	1	1	1	55	Pt_4-26
Patient04_T1	1	1	1	55	Pt_4-27
Patient04_T1	1	1	1	55	Pt_4-67
Patient04_T1	1	1	1	55	Pt_4-109
Patient04_T1	1	1	1	55	Pt_4-30
Patient04_T2	1	1	1	39	Pt_4-5
Patient04_T2	1	1	1	39	Pt_4-47
Patient04_T2	1	1	1	39	Pt_4-48
Patient04_T2	1	1	1	39	Pt_4-50
Patient04_T2	1	1	1	39	Pt_4-41
Patient04_T2	1	1	1	39	Pt_4-28
Patient04_T2	1	1	1	39	Pt_4-36
Patient04_T2	1	1	1	39	Pt_4-44
Patient04_T2	1	1	1	39	Pt_4-45
Patient04_T2	1	1	1	39	Pt_4-1
Patient04_T2	1	1	1	39	Pt_4-103
Patient04_T2	1	1	1	39	Pt_4-11
Patient04_T2	1	1	1	39	Pt_4-52
Patient04_T2	1	1	1	39	Pt_4-53
Patient04_T2	1	1	1	39	Pt_4-55
Patient04_T2	1	1	1	39	Pt_4-66
Patient04_T2	1	1	1	39	Pt_4-24
Patient04_T2	1	1	1	39	Pt_4-39
Patient04_T2	1	1	1	39	Pt_4-38
Patient04_T2	1	1	1	39	Pt_4-76
Patient04_T2	1	1	1	39	Pt_4-14
Patient04_T2	1	1	1	39	Pt_4-15
Patient04_T2	1	1	1	39	Pt_4-16
Patient04_T2	1	1	1	39	Pt_4-20
Patient04_T2	1	1	1	39	Pt_4-22
Patient04_T2	1	1	1	39	Pt_4-23
Patient04_T2	1	1	1	39	Pt_4-61
Patient04_T2	1	1	1	39	Pt_4-73
Patient04_T2	1	1	1	39	Pt_4-74
Patient04_T2	1	1	1	39	Pt_4-98
Patient04_T2	1	1	1	39	Pt_4-69
Patient04_T2	1	1	1	39	Pt_4-71
Patient04_T2	1	1	1	39	Pt_4-80
Patient04_T2	1	1	1	39	Pt_4-85
Patient04_T2	1	1	1	39	Pt_4-93
Patient04_T2	1	1	1	39	Pt_4-94
Patient04_T2	1	1	1	39	Pt_4-95
Patient04_T2	1	1	1	39	Pt_4-8
Patient04_T2	1	1	1	39	Pt_4-57
Patient05_A1	2	1	0	30	Pt_5-15
Patient05_A1	2	1	0	30	Pt_5-17
Patient05_A1	2	1	0	30	Pt_5-14
Patient05_A1	2	1	0	30	Pt_5-16
Patient05_A1	2	1	0	30	Pt_5-5
Patient05_A1	2	1	0	30	Pt_5-6
Patient05_A1	2	1	0	30	Pt_5-33
Patient05_A1	2	1	0	30	Pt_5-4
Patient05_A1	2	1	0	30	Pt_5-10
Patient05_A1	2	1	0	30	Pt_5-12
Patient05_A1	2	1	0	30	Pt_5-32
Patient05_A1	2	1	0	30	Pt_5-11
Patient05_A1	2	1	0	30	Pt_5-1
Patient05_A1	2	1	0	30	Pt_5-28
Patient05_A1	2	1	0	30	Pt_5-2
Patient05_A1	2	1	0	30	Pt_5-21
Patient05_A1	2	1	0	30	Pt_5-3
Patient05_A1	2	1	0	30	Pt_5-18
Patient05_A1	2	1	0	30	Pt_5-19
Patient05_A1	2	1	0	30	Pt_5-20
Patient05_A1	2	1	0	30	Pt_5-22
Patient05_A1	2	1	0	30	Pt_5-23
Patient05_A1	2	1	0	30	Pt_5-24
Patient05_A1	2	1	0	30	Pt_5-25
Patient05_A1	2	1	0	30	Pt_5-26
Patient05_A1	2	1	0	30	Pt_5-27
Patient05_A1	2	1	0	30	Pt_5-30
Patient05_A1	2	1	0	30	Pt_5-7
Patient05_A1	2	1	0	30	Pt_5-9
Patient05_A1	2	1	0	30	Pt_5-8
Patient05_T1	1	1	0	3	Pt_5-31
Patient05_T1	1	1	0	3	Pt_5-29
Patient05_T1	1	1	0	3	Pt_5-13
Patient06_A0	6	0	0	8	Pt_6-30
Patient06_A0	6	0	0	8	Pt_6-2
Patient06_A0	6	0	0	8	Pt_6-5
Patient06_A0	6	0	0	8	Pt_6-52
Patient06_A0	6	0	0	8	Pt_6-41
Patient06_A0	6	0	0	8	Pt_6-8
Patient06_A0	6	0	0	8	Pt_6-16
Patient06_A0	6	0	0	8	Pt_6-74
Patient06_A1	3	1	0	6	Pt_6-35
Patient06_A1	3	1	0	6	Pt_6-3
Patient06_A1	3	1	0	6	Pt_6-48
Patient06_A1	3	1	0	6	Pt_6-51
Patient06_A1	3	1	0	6	Pt_6-55
Patient06_A1	3	1	0	6	Pt_6-24
Patient06_A2	2	1	0	3	Pt_6-57
Patient06_A2	2	1	0	3	Pt_6-18
Patient06_A2	2	1	0	3	Pt_6-46
Patient06_A3	3	1	0	3	Pt_6-12
Patient06_A3	3	1	0	3	Pt_6-38
Patient06_A3	3	1	0	3	Pt_6-54
Patient06_A4	2	1	0	9	Pt_6-25
Patient06_A4	2	1	0	9	Pt_6-50
Patient06_A4	2	1	0	9	Pt_6-23
Patient06_A4	2	1	0	9	Pt_6-42
Patient06_A4	2	1	0	9	Pt_6-11
Patient06_A4	2	1	0	9	Pt_6-21
Patient06_A4	2	1	0	9	Pt_6-62
Patient06_A4	2	1	0	9	Pt_6-64
Patient06_A4	2	1	0	9	Pt_6-59
Patient06_T1	1	1	1	34	Pt_6-70
Patient06_T1	1	1	1	34	Pt_6-7
Patient06_T1	1	1	1	34	Pt_6-71
Patient06_T1	1	1	1	34	Pt_6-65
Patient06_T1	1	1	1	34	Pt_6-61
Patient06_T1	1	1	1	34	Pt_6-1
Patient06_T1	1	1	1	34	Pt_6-72
Patient06_T1	1	1	1	34	Pt_6-75
Patient06_T1	1	1	1	34	Pt_6-9
Patient06_T1	1	1	1	34	Pt_6-10
Patient06_T1	1	1	1	34	Pt_6-63
Patient06_T1	1	1	1	34	Pt_6-13
Patient06_T1	1	1	1	34	Pt_6-17
Patient06_T1	1	1	1	34	Pt_6-73
Patient06_T1	1	1	1	34	Pt_6-19
Patient06_T1	1	1	1	34	Pt_6-20
Patient06_T1	1	1	1	34	Pt_6-22
Patient06_T1	1	1	1	34	Pt_6-26
Patient06_T1	1	1	1	34	Pt_6-31
Patient06_T1	1	1	1	34	Pt_6-32
Patient06_T1	1	1	1	34	Pt_6-33
Patient06_T1	1	1	1	34	Pt_6-37
Patient06_T1	1	1	1	34	Pt_6-27
Patient06_T1	1	1	1	34	Pt_6-29
Patient06_T1	1	1	1	34	Pt_6-39
Patient06_T1	1	1	1	34	Pt_6-4
Patient06_T1	1	1	1	34	Pt_6-44
Patient06_T1	1	1	1	34	Pt_6-45
Patient06_T1	1	1	1	34	Pt_6-47
Patient06_T1	1	1	1	34	Pt_6-53
Patient06_T1	1	1	1	34	Pt_6-56
Patient06_T1	1	1	1	34	Pt_6-6
Patient06_T1	1	1	1	34	Pt_6-60
Patient06_T1	1	1	1	34	Pt_6-76
Patient06_T3	1	1	0	3	Pt_6-40
Patient06_T3	1	1	0	3	Pt_6-58
Patient06_T3	1	1	0	3	Pt_6-43
Patient06_T4	1	1	0	1	Pt_6-36
Patient06_T6	1	1	0	5	Pt_6-49
Patient06_T6	1	1	0	5	Pt_6-34
Patient06_T6	1	1	0	5	Pt_6-14
Patient06_T6	1	1	0	5	Pt_6-28
Patient06_T6	1	1	0	5	Pt_6-15
Patient07_A0	7	0	0	1	Pt_7-4
Patient07_A1	5	1	0	10	Pt_7-13
Patient07_A1	5	1	0	10	Pt_7-15
Patient07_A1	5	1	0	10	Pt_7-22
Patient07_A1	5	1	0	10	Pt_7-30
Patient07_A1	5	1	0	10	Pt_7-10
Patient07_A1	5	1	0	10	Pt_7-11
Patient07_A1	5	1	0	10	Pt_7-9
Patient07_A1	5	1	0	10	Pt_7-35
Patient07_A1	5	1	0	10	Pt_7-34
Patient07_A1	5	1	0	10	Pt_7-27
Patient07_A2	2	1	0	2	Pt_7-29
Patient07_A2	2	1	0	2	Pt_7-2
Patient07_A3	3	1	0	1	Pt_7-20
Patient07_A4	2	1	0	1	Pt_7-28
Patient07_A5	2	0	0	6	Pt_7-26
Patient07_A5	2	0	0	6	Pt_7-37
Patient07_A5	2	0	0	6	Pt_7-1
Patient07_A5	2	0	0	6	Pt_7-36
Patient07_A5	2	0	0	6	Pt_7-5
Patient07_A5	2	0	0	6	Pt_7-12
Patient07_T1	1	1	1	8	Pt_7-14
Patient07_T1	1	1	1	8	Pt_7-17
Patient07_T1	1	1	1	8	Pt_7-18
Patient07_T1	1	1	1	8	Pt_7-23
Patient07_T1	1	1	1	8	Pt_7-16
Patient07_T1	1	1	1	8	Pt_7-6
Patient07_T1	1	1	1	8	Pt_7-7
Patient07_T1	1	1	1	8	Pt_7-31
Patient07_T4	1	1	0	2	Pt_7-25
Patient07_T4	1	1	0	2	Pt_7-21
Patient07_T5	1	1	0	2	Pt_7-24
Patient07_T5	1	1	0	2	Pt_7-8
Patient07_T6	1	0	0	3	Pt_7-33
Patient07_T6	1	0	0	3	Pt_7-32
Patient07_T6	1	0	0	3	Pt_7-3
Patient07_T7	1	0	0	1	Pt_7-19
Patient08_A0	6	0	0	1	Pt_8-13
Patient08_A1	3	1	1	26	Pt_8-25
Patient08_A1	3	1	1	26	Pt_8-3
Patient08_A1	3	1	1	26	Pt_8-20
Patient08_A1	3	1	1	26	Pt_8-1
Patient08_A1	3	1	1	26	Pt_8-14
Patient08_A1	3	1	1	26	Pt_8-32
Patient08_A1	3	1	1	26	Pt_8-9
Patient08_A1	3	1	1	26	Pt_8-43
Patient08_A1	3	1	1	26	Pt_8-30
Patient08_A1	3	1	1	26	Pt_8-16
Patient08_A1	3	1	1	26	Pt_8-44
Patient08_A1	3	1	1	26	Pt_8-15
Patient08_A1	3	1	1	26	Pt_8-39
Patient08_A1	3	1	1	26	Pt_8-41
Patient08_A1	3	1	1	26	Pt_8-47
Patient08_A1	3	1	1	26	Pt_8-5
Patient08_A1	3	1	1	26	Pt_8-50
Patient08_A1	3	1	1	26	Pt_8-33
Patient08_A1	3	1	1	26	Pt_8-36
Patient08_A1	3	1	1	26	Pt_8-54
Patient08_A1	3	1	1	26	Pt_8-62
Patient08_A1	3	1	1	26	Pt_8-63
Patient08_A1	3	1	1	26	Pt_8-64
Patient08_A1	3	1	1	26	Pt_8-70
Patient08_A1	3	1	1	26	Pt_8-18
Patient08_A1	3	1	1	26	Pt_8-11
Patient08_A2	2	1	2	8	Pt_8-4
Patient08_A2	2	1	2	8	Pt_8-60
Patient08_A2	2	1	2	8	Pt_8-61
Patient08_A2	2	1	2	8	Pt_8-38
Patient08_A2	2	1	2	8	Pt_8-7
Patient08_A2	2	1	2	8	Pt_8-22
Patient08_A2	2	1	2	8	Pt_8-29
Patient08_A2	2	1	2	8	Pt_8-28
Patient08_A3	3	0	0	2	Pt_8-26
Patient08_A3	3	0	0	2	Pt_8-24
Patient08_T1	1	1	2	7	Pt_8-49
Patient08_T1	1	1	2	7	Pt_8-53
Patient08_T1	1	1	2	7	Pt_8-55
Patient08_T1	1	1	2	7	Pt_8-40
Patient08_T1	1	1	2	7	Pt_8-23
Patient08_T1	1	1	2	7	Pt_8-58
Patient08_T1	1	1	2	7	Pt_8-35
Patient08_T2	1	1	2	15	Pt_8-52
Patient08_T2	1	1	2	15	Pt_8-46
Patient08_T2	1	1	2	15	Pt_8-17
Patient08_T2	1	1	2	15	Pt_8-56
Patient08_T2	1	1	2	15	Pt_8-42
Patient08_T2	1	1	2	15	Pt_8-10
Patient08_T2	1	1	2	15	Pt_8-2
Patient08_T2	1	1	2	15	Pt_8-31
Patient08_T2	1	1	2	15	Pt_8-37
Patient08_T2	1	1	2	15	Pt_8-34
Patient08_T2	1	1	2	15	Pt_8-74
Patient08_T2	1	1	2	15	Pt_8-8
Patient08_T2	1	1	2	15	Pt_8-59
Patient08_T2	1	1	2	15	Pt_8-6
Patient08_T2	1	1	2	15	Pt_8-73
Patient08_T3	1	1	2	6	Pt_8-19
Patient08_T3	1	1	2	6	Pt_8-12
Patient08_T3	1	1	2	6	Pt_8-57
Patient08_T3	1	1	2	6	Pt_8-21
Patient08_T3	1	1	2	6	Pt_8-48
Patient08_T3	1	1	2	6	Pt_8-75
Patient08_T4	1	0	0	2	Pt_8-51
Patient08_T4	1	0	0	2	Pt_8-45
Patient09_A0	5	0	0	2	Pt_9-7
Patient09_A0	5	0	0	2	Pt_9-4
Patient09_A2	3	0	0	4	Pt_9-24
Patient09_A2	3	0	0	4	Pt_9-40
Patient09_A2	3	0	0	4	Pt_9-37
Patient09_A2	3	0	0	4	Pt_9-35
Patient09_A3	2	0	1	25	Pt_9-50
Patient09_A3	2	0	1	25	Pt_9-55
Patient09_A3	2	0	1	25	Pt_9-3
Patient09_A3	2	0	1	25	Pt_9-43
Patient09_A3	2	0	1	25	Pt_9-47
Patient09_A3	2	0	1	25	Pt_9-25
Patient09_A3	2	0	1	25	Pt_9-1
Patient09_A3	2	0	1	25	Pt_9-12
Patient09_A3	2	0	1	25	Pt_9-34
Patient09_A3	2	0	1	25	Pt_9-5
Patient09_A3	2	0	1	25	Pt_9-39
Patient09_A3	2	0	1	25	Pt_9-41
Patient09_A3	2	0	1	25	Pt_9-42
Patient09_A3	2	0	1	25	Pt_9-16
Patient09_A3	2	0	1	25	Pt_9-19
Patient09_A3	2	0	1	25	Pt_9-60
Patient09_A3	2	0	1	25	Pt_9-64
Patient09_A3	2	0	1	25	Pt_9-13
Patient09_A3	2	0	1	25	Pt_9-14
Patient09_A3	2	0	1	25	Pt_9-65
Patient09_A3	2	0	1	25	Pt_9-70
Patient09_A3	2	0	1	25	Pt_9-8
Patient09_A3	2	0	1	25	Pt_9-57
Patient09_A3	2	0	1	25	Pt_9-58
Patient09_A3	2	0	1	25	Pt_9-36
Patient09_T1	1	0	0	23	Pt_9-11
Patient09_T1	1	0	0	23	Pt_9-51
Patient09_T1	1	0	0	23	Pt_9-10
Patient09_T1	1	0	0	23	Pt_9-48
Patient09_T1	1	0	0	23	Pt_9-56
Patient09_T1	1	0	0	23	Pt_9-38
Patient09_T1	1	0	0	23	Pt_9-59
Patient09_T1	1	0	0	23	Pt_9-6
Patient09_T1	1	0	0	23	Pt_9-49
Patient09_T1	1	0	0	23	Pt_9-15
Patient09_T1	1	0	0	23	Pt_9-17
Patient09_T1	1	0	0	23	Pt_9-18
Patient09_T1	1	0	0	23	Pt_9-21
Patient09_T1	1	0	0	23	Pt_9-26
Patient09_T1	1	0	0	23	Pt_9-28
Patient09_T1	1	0	0	23	Pt_9-30
Patient09_T1	1	0	0	23	Pt_9-33
Patient09_T1	1	0	0	23	Pt_9-44
Patient09_T1	1	0	0	23	Pt_9-45
Patient09_T1	1	0	0	23	Pt_9-46
Patient09_T1	1	0	0	23	Pt_9-61
Patient09_T1	1	0	0	23	Pt_9-62
Patient09_T1	1	0	0	23	Pt_9-63
Patient09_T2	1	0	2	9	Pt_9-9
Patient09_T2	1	0	2	9	Pt_9-2
Patient09_T2	1	0	2	9	Pt_9-20
Patient09_T2	1	0	2	9	Pt_9-54
Patient09_T2	1	0	2	9	Pt_9-22
Patient09_T2	1	0	2	9	Pt_9-27
Patient09_T2	1	0	2	9	Pt_9-53
Patient09_T2	1	0	2	9	Pt_9-29
Patient09_T2	1	0	2	9	Pt_9-52
Patient09_T5	1	0	0	2	Pt_9-31
Patient09_T5	1	0	0	2	Pt_9-32
Patient10_A0	2	1	1	31	Pt_10-28
Patient10_A0	2	1	1	31	Pt_10-50
Patient10_A0	2	1	1	31	Pt_10-61
Patient10_A0	2	1	1	31	Pt_10-5
Patient10_A0	2	1	1	31	Pt_10-49
Patient10_A0	2	1	1	31	Pt_10-7
Patient10_A0	2	1	1	31	Pt_10-8
Patient10_A0	2	1	1	31	Pt_10-9
Patient10_A0	2	1	1	31	Pt_10-38
Patient10_A0	2	1	1	31	Pt_10-4
Patient10_A0	2	1	1	31	Pt_10-42
Patient10_A0	2	1	1	31	Pt_10-45
Patient10_A0	2	1	1	31	Pt_10-47
Patient10_A0	2	1	1	31	Pt_10-48
Patient10_A0	2	1	1	31	Pt_10-20
Patient10_A0	2	1	1	31	Pt_10-1
Patient10_A0	2	1	1	31	Pt_10-10
Patient10_A0	2	1	1	31	Pt_10-13
Patient10_A0	2	1	1	31	Pt_10-14
Patient10_A0	2	1	1	31	Pt_10-16
Patient10_A0	2	1	1	31	Pt_10-17
Patient10_A0	2	1	1	31	Pt_10-18
Patient10_A0	2	1	1	31	Pt_10-26
Patient10_A0	2	1	1	31	Pt_10-30
Patient10_A0	2	1	1	31	Pt_10-31
Patient10_A0	2	1	1	31	Pt_10-32
Patient10_A0	2	1	1	31	Pt_10-33
Patient10_A0	2	1	1	31	Pt_10-35
Patient10_A0	2	1	1	31	Pt_10-36
Patient10_A0	2	1	1	31	Pt_10-25
Patient10_A0	2	1	1	31	Pt_10-27
Patient10_T1	1	1	2	16	Pt_10-51
Patient10_T1	1	1	2	16	Pt_10-6
Patient10_T1	1	1	2	16	Pt_10-43
Patient10_T1	1	1	2	16	Pt_10-62
Patient10_T1	1	1	2	16	Pt_10-46
Patient10_T1	1	1	2	16	Pt_10-60
Patient10_T1	1	1	2	16	Pt_10-44
Patient10_T1	1	1	2	16	Pt_10-15
Patient10_T1	1	1	2	16	Pt_10-63
Patient10_T1	1	1	2	16	Pt_10-19
Patient10_T1	1	1	2	16	Pt_10-21
Patient10_T1	1	1	2	16	Pt_10-22
Patient10_T1	1	1	2	16	Pt_10-24
Patient10_T1	1	1	2	16	Pt_10-29
Patient10_T1	1	1	2	16	Pt_10-37
Patient10_T1	1	1	2	16	Pt_10-40
Patient10_T2	1	1	2	6	Pt_10-65
Patient10_T2	1	1	2	6	Pt_10-11
Patient10_T2	1	1	2	6	Pt_10-23
Patient10_T2	1	1	2	6	Pt_10-3
Patient10_T2	1	1	2	6	Pt_10-39
Patient10_T2	1	1	2	6	Pt_10-2
Patient11_A0	2	1	1	16	Pt_11-46
Patient11_A0	2	1	1	16	Pt_11-13
Patient11_A0	2	1	1	16	Pt_11-18
Patient11_A0	2	1	1	16	Pt_11-8
Patient11_A0	2	1	1	16	Pt_11-2
Patient11_A0	2	1	1	16	Pt_11-27
Patient11_A0	2	1	1	16	Pt_11-31
Patient11_A0	2	1	1	16	Pt_11-19
Patient11_A0	2	1	1	16	Pt_11-5
Patient11_A0	2	1	1	16	Pt_11-35
Patient11_A0	2	1	1	16	Pt_11-32
Patient11_A0	2	1	1	16	Pt_11-36
Patient11_A0	2	1	1	16	Pt_11-4
Patient11_A0	2	1	1	16	Pt_11-43
Patient11_A0	2	1	1	16	Pt_11-3
Patient11_A0	2	1	1	16	Pt_11-63
Patient11_Ax	3	0	0	1	Pt_11-7
Patient11_T1	1	1	2	22	Pt_11-49
Patient11_T1	1	1	2	22	Pt_11-52
Patient11_T1	1	1	2	22	Pt_11-11
Patient11_T1	1	1	2	22	Pt_11-14
Patient11_T1	1	1	2	22	Pt_11-23
Patient11_T1	1	1	2	22	Pt_11-28
Patient11_T1	1	1	2	22	Pt_11-50
Patient11_T1	1	1	2	22	Pt_11-34
Patient11_T1	1	1	2	22	Pt_11-38
Patient11_T1	1	1	2	22	Pt_11-75
Patient11_T1	1	1	2	22	Pt_11-9
Patient11_T1	1	1	2	22	Pt_11-39
Patient11_T1	1	1	2	22	Pt_11-40
Patient11_T1	1	1	2	22	Pt_11-41
Patient11_T1	1	1	2	22	Pt_11-68
Patient11_T1	1	1	2	22	Pt_11-69
Patient11_T1	1	1	2	22	Pt_11-61
Patient11_T1	1	1	2	22	Pt_11-62
Patient11_T1	1	1	2	22	Pt_11-65
Patient11_T1	1	1	2	22	Pt_11-66
Patient11_T1	1	1	2	22	Pt_11-67
Patient11_T1	1	1	2	22	Pt_11-70
Patient11_T2	1	1	2	18	Pt_11-48
Patient11_T2	1	1	2	18	Pt_11-42
Patient11_T2	1	1	2	18	Pt_11-30
Patient11_T2	1	1	2	18	Pt_11-74
Patient11_T2	1	1	2	18	Pt_11-44
Patient11_T2	1	1	2	18	Pt_11-33
Patient11_T2	1	1	2	18	Pt_11-37
Patient11_T2	1	1	2	18	Pt_11-29
Patient11_T2	1	1	2	18	Pt_11-60
Patient11_T2	1	1	2	18	Pt_11-51
Patient11_T2	1	1	2	18	Pt_11-53
Patient11_T2	1	1	2	18	Pt_11-6
Patient11_T2	1	1	2	18	Pt_11-20
Patient11_T2	1	1	2	18	Pt_11-22
Patient11_T2	1	1	2	18	Pt_11-12
Patient11_T2	1	1	2	18	Pt_11-10
Patient11_T2	1	1	2	18	Pt_11-16
Patient11_T2	1	1	2	18	Pt_11-17
Patient11_T3	1	0	0	5	Pt_11-25
Patient11_T3	1	0	0	5	Pt_11-21
Patient11_T3	1	0	0	5	Pt_11-24
Patient11_T3	1	0	0	5	Pt_11-1
Patient11_T3	1	0	0	5	Pt_11-45
Patient12_A0	4	0	0	3	Pt_12-48
Patient12_A0	4	0	0	3	Pt_12-7
Patient12_A0	4	0	0	3	Pt_12-40
Patient12_A1	3	1	1	22	Pt_12-32
Patient12_A1	3	1	1	22	Pt_12-36
Patient12_A1	3	1	1	22	Pt_12-43
Patient12_A1	3	1	1	22	Pt_12-44
Patient12_A1	3	1	1	22	Pt_12-27
Patient12_A1	3	1	1	22	Pt_12-49
Patient12_A1	3	1	1	22	Pt_12-5
Patient12_A1	3	1	1	22	Pt_12-45
Patient12_A1	3	1	1	22	Pt_12-46
Patient12_A1	3	1	1	22	Pt_12-51
Patient12_A1	3	1	1	22	Pt_12-38
Patient12_A1	3	1	1	22	Pt_12-41
Patient12_A1	3	1	1	22	Pt_12-18
Patient12_A1	3	1	1	22	Pt_12-19
Patient12_A1	3	1	1	22	Pt_12-2
Patient12_A1	3	1	1	22	Pt_12-8
Patient12_A1	3	1	1	22	Pt_12-15
Patient12_A1	3	1	1	22	Pt_12-6
Patient12_A1	3	1	1	22	Pt_12-11
Patient12_A1	3	1	1	22	Pt_12-14
Patient12_A1	3	1	1	22	Pt_12-16
Patient12_A1	3	1	1	22	Pt_12-17
Patient12_A2	2	1	2	6	Pt_12-34
Patient12_A2	2	1	2	6	Pt_12-31
Patient12_A2	2	1	2	6	Pt_12-29
Patient12_A2	2	1	2	6	Pt_12-22
Patient12_A2	2	1	2	6	Pt_12-4
Patient12_A2	2	1	2	6	Pt_12-20
Patient12_T1	1	1	2	12	Pt_12-39
Patient12_T1	1	1	2	12	Pt_12-50
Patient12_T1	1	1	2	12	Pt_12-53
Patient12_T1	1	1	2	12	Pt_12-25
Patient12_T1	1	1	2	12	Pt_12-30
Patient12_T1	1	1	2	12	Pt_12-37
Patient12_T1	1	1	2	12	Pt_12-13
Patient12_T1	1	1	2	12	Pt_12-52
Patient12_T1	1	1	2	12	Pt_12-54
Patient12_T1	1	1	2	12	Pt_12-60
Patient12_T1	1	1	2	12	Pt_12-21
Patient12_T1	1	1	2	12	Pt_12-24
Patient12_T2	1	1	2	4	Pt_12-12
Patient12_T2	1	1	2	4	Pt_12-42
Patient12_T2	1	1	2	4	Pt_12-56
Patient12_T2	1	1	2	4	Pt_12-9
Patient12_T3	1	1	2	9	Pt_12-47
Patient12_T3	1	1	2	9	Pt_12-1
Patient12_T3	1	1	2	9	Pt_12-57
Patient12_T3	1	1	2	9	Pt_12-10
Patient12_T3	1	1	2	9	Pt_12-55
Patient12_T3	1	1	2	9	Pt_12-33
Patient12_T3	1	1	2	9	Pt_12-35
Patient12_T3	1	1	2	9	Pt_12-26
Patient12_T3	1	1	2	9	Pt_12-28
Patient12_T4	1	0	0	1	Pt_12-23
Patient13_A0	4	0	0	2	Pt_13-4
Patient13_A0	4	0	0	2	Pt_13-3
Patient13_A1	3	1	1	7	Pt_13-16
Patient13_A1	3	1	1	7	Pt_13-11
Patient13_A1	3	1	1	7	Pt_13-7
Patient13_A1	3	1	1	7	Pt_13-18
Patient13_A1	3	1	1	7	Pt_13-19
Patient13_A1	3	1	1	7	Pt_13-20
Patient13_A1	3	1	1	7	Pt_13-5
Patient13_A2	2	1	2	3	Pt_13-25
Patient13_A2	2	1	2	3	Pt_13-12
Patient13_A2	2	1	2	3	Pt_13-1
Patient13_T1	1	1	2	4	Pt_13-23
Patient13_T1	1	1	2	4	Pt_13-14
Patient13_T1	1	1	2	4	Pt_13-22
Patient13_T1	1	1	2	4	Pt_13-6
Patient13_T2	1	1	2	7	Pt_13-31
Patient13_T2	1	1	2	7	Pt_13-17
Patient13_T2	1	1	2	7	Pt_13-9
Patient13_T2	1	1	2	7	Pt_13-13
Patient13_T2	1	1	2	7	Pt_13-24
Patient13_T2	1	1	2	7	Pt_13-8
Patient13_T2	1	1	2	7	Pt_13-21
Patient13_T3	1	1	2	4	Pt_13-32
Patient13_T3	1	1	2	4	Pt_13-30
Patient13_T3	1	1	2	4	Pt_13-15
Patient13_T3	1	1	2	4	Pt_13-2
Patient13_T4	1	0	0	1	Pt_13-10
Patient14_A0	5	0	0	2	Pt_14-3
Patient14_A0	5	0	0	2	Pt_14-2
Patient14_A1	3	1	0	5	Pt_14-19
Patient14_A1	3	1	0	5	Pt_14-15
Patient14_A1	3	1	0	5	Pt_14-20
Patient14_A1	3	1	0	5	Pt_14-14
Patient14_A1	3	1	0	5	Pt_14-21
Patient14_A2	2	1	0	4	Pt_14-29
Patient14_A2	2	1	0	4	Pt_14-8
Patient14_A2	2	1	0	4	Pt_14-10
Patient14_A2	2	1	0	4	Pt_14-24
Patient14_A3	2	0	0	2	Pt_14-12
Patient14_A3	2	0	0	2	Pt_14-13
Patient14_T1	1	1	0	12	Pt_14-7
Patient14_T1	1	1	0	12	Pt_14-22
Patient14_T1	1	1	0	12	Pt_14-6
Patient14_T1	1	1	0	12	Pt_14-18
Patient14_T1	1	1	0	12	Pt_14-1
Patient14_T1	1	1	0	12	Pt_14-11
Patient14_T1	1	1	0	12	Pt_14-17
Patient14_T1	1	1	0	12	Pt_14-26
Patient14_T1	1	1	0	12	Pt_14-23
Patient14_T1	1	1	0	12	Pt_14-30
Patient14_T1	1	1	0	12	Pt_14-4
Patient14_T1	1	1	0	12	Pt_14-27
Patient14_T2	1	1	0	4	Pt_14-5
Patient14_T2	1	1	0	4	Pt_14-28
Patient14_T2	1	1	0	4	Pt_14-16
Patient14_T2	1	1	0	4	Pt_14-25
Patient14_T5	1	0	0	1	Pt_14-9
Patient15_A0	6	1	0	8	Pt_15-11
Patient15_A0	6	1	0	8	Pt_15-2
Patient15_A0	6	1	0	8	Pt_15-62
Patient15_A0	6	1	0	8	Pt_15-1
Patient15_A0	6	1	0	8	Pt_15-70
Patient15_A0	6	1	0	8	Pt_15-71
Patient15_A0	6	1	0	8	Pt_15-72
Patient15_A0	6	1	0	8	Pt_15-69
Patient15_A1	4	1	0	7	Pt_15-36
Patient15_A1	4	1	0	7	Pt_15-76
Patient15_A1	4	1	0	7	Pt_15-16
Patient15_A1	4	1	0	7	Pt_15-82
Patient15_A1	4	1	0	7	Pt_15-38
Patient15_A1	4	1	0	7	Pt_15-46
Patient15_A1	4	1	0	7	Pt_15-65
Patient15_A2	3	1	0	10	Pt_15-44
Patient15_A2	3	1	0	10	Pt_15-7
Patient15_A2	3	1	0	10	Pt_15-26
Patient15_A2	3	1	0	10	Pt_15-24
Patient15_A2	3	1	0	10	Pt_15-75
Patient15_A2	3	1	0	10	Pt_15-80
Patient15_A2	3	1	0	10	Pt_15-88
Patient15_A2	3	1	0	10	Pt_15-91
Patient15_A2	3	1	0	10	Pt_15-51
Patient15_A2	3	1	0	10	Pt_15-58
Patient15_A4	2	1	0	7	Pt_15-22
Patient15_A4	2	1	0	7	Pt_15-79
Patient15_A4	2	1	0	7	Pt_15-3
Patient15_A4	2	1	0	7	Pt_15-45
Patient15_A4	2	1	0	7	Pt_15-35
Patient15_A4	2	1	0	7	Pt_15-41
Patient15_A4	2	1	0	7	Pt_15-17
Patient15_T1	1	1	0	30	Pt_15-53
Patient15_T1	1	1	0	30	Pt_15-81
Patient15_T1	1	1	0	30	Pt_15-84
Patient15_T1	1	1	0	30	Pt_15-49
Patient15_T1	1	1	0	30	Pt_15-73
Patient15_T1	1	1	0	30	Pt_15-8
Patient15_T1	1	1	0	30	Pt_15-47
Patient15_T1	1	1	0	30	Pt_15-60
Patient15_T1	1	1	0	30	Pt_15-85
Patient15_T1	1	1	0	30	Pt_15-54
Patient15_T1	1	1	0	30	Pt_15-56
Patient15_T1	1	1	0	30	Pt_15-67
Patient15_T1	1	1	0	30	Pt_15-68
Patient15_T1	1	1	0	30	Pt_15-61
Patient15_T1	1	1	0	30	Pt_15-50
Patient15_T1	1	1	0	30	Pt_15-52
Patient15_T1	1	1	0	30	Pt_15-40
Patient15_T1	1	1	0	30	Pt_15-43
Patient15_T1	1	1	0	30	Pt_15-63
Patient15_T1	1	1	0	30	Pt_15-66
Patient15_T1	1	1	0	30	Pt_15-90
Patient15_T1	1	1	0	30	Pt_15-10
Patient15_T1	1	1	0	30	Pt_15-12
Patient15_T1	1	1	0	30	Pt_15-23
Patient15_T1	1	1	0	30	Pt_15-25
Patient15_T1	1	1	0	30	Pt_15-28
Patient15_T1	1	1	0	30	Pt_15-77
Patient15_T1	1	1	0	30	Pt_15-31
Patient15_T1	1	1	0	30	Pt_15-33
Patient15_T1	1	1	0	30	Pt_15-34
Patient15_T2	1	1	0	1	Pt_15-55
Patient15_T3	1	1	0	22	Pt_15-37
Patient15_T3	1	1	0	22	Pt_15-92
Patient15_T3	1	1	0	22	Pt_15-93
Patient15_T3	1	1	0	22	Pt_15-13
Patient15_T3	1	1	0	22	Pt_15-14
Patient15_T3	1	1	0	22	Pt_15-27
Patient15_T3	1	1	0	22	Pt_15-94
Patient15_T3	1	1	0	22	Pt_15-32
Patient15_T3	1	1	0	22	Pt_15-64
Patient15_T3	1	1	0	22	Pt_15-74
Patient15_T3	1	1	0	22	Pt_15-83
Patient15_T3	1	1	0	22	Pt_15-86
Patient15_T3	1	1	0	22	Pt_15-89
Patient15_T3	1	1	0	22	Pt_15-78
Patient15_T3	1	1	0	22	Pt_15-29
Patient15_T3	1	1	0	22	Pt_15-57
Patient15_T3	1	1	0	22	Pt_15-59
Patient15_T3	1	1	0	22	Pt_15-6
Patient15_T3	1	1	0	22	Pt_15-5
Patient15_T3	1	1	0	22	Pt_15-39
Patient15_T3	1	1	0	22	Pt_15-4
Patient15_T3	1	1	0	22	Pt_15-48
Patient15_T6	1	1	0	2	Pt_15-30
Patient15_T6	1	1	0	2	Pt_15-87

## Sheet: Total SCNA burden
SCNA_classification	SCNA type	Relative to WGD	No_SCNAs
1_local	gain	no_WGD	17
1_local	loss	no_WGD	47
2_uniparental_disomy	LOH	no_WGD	15
3_chr_arm	gain	no_WGD	65
3_chr_arm	loss	no_WGD	54
4_segmental	gain	no_WGD	29
4_segmental	loss	no_WGD	42
7_complex_loss	loss	no_WGD	20
8_complex_gain	gain	no_WGD	39
9_focal_amp	gain	no_WGD	12
1_local	gain	post_WGD	1
1_local	loss	post_WGD	8
2_uniparental_disomy	LOH	post_WGD	1
3_chr_arm	gain	post_WGD	46
3_chr_arm	loss	post_WGD	256
4_segmental	gain	post_WGD	19
4_segmental	loss	post_WGD	54
7_complex_loss	loss	post_WGD	14
8_complex_gain	gain	post_WGD	20
9_focal_amp	gain	post_WGD	9
1_local	gain	pre_WGD	13
1_local	loss	pre_WGD	21
2_uniparental_disomy	LOH	pre_WGD	1
3_chr_arm	gain	pre_WGD	16
3_chr_arm	loss	pre_WGD	55
4_segmental	gain	pre_WGD	13
4_segmental	loss	pre_WGD	33
7_complex_loss	loss	pre_WGD	11
8_complex_gain	gain	pre_WGD	24
9_focal_amp	gain	pre_WGD	19

## Sheet: Total SCNA burden by branches
WGD_timing	No_Branches	variant_classification	variant_type	No_SCNAs
		1_local	gain	13
		1_local	loss	20
		2_uniparental_disomy	LOH	4
		3_chr_arm	gain	45
		3_chr_arm	loss	60
		4_segmental	gain	23
		4_segmental	loss	37
		7_complex_loss	loss	21
		8_complex_gain	gain	36
		9_focal_amp	gain	10
pre_WGD	36		total	269
		1_local	gain	10
		1_local	loss	21
		3_chr_arm	gain	26
		3_chr_arm	loss	193
		4_segmental	gain	21
		4_segmental	loss	56
		7_complex_loss	loss	16
		8_complex_gain	gain	29
		9_focal_amp	gain	20
WGD	13		total	392
		1_local	loss	2
		2_uniparental_disomy	LOH	1
		3_chr_arm	gain	42
		3_chr_arm	loss	68
		4_segmental	gain	14
		4_segmental	loss	28
		7_complex_loss	loss	5
		8_complex_gain	gain	14
		9_focal_amp	gain	1
post_WGD	20		total	175
