# Supplementary material for: Genomic signatures of past and present chromosomal instability in Barrett’s esophagus and early esophageal adenocarcinoma
Source: Nat Commun. 2023 Oct 4;14:6203. doi: 10.1038/s41467-023-41805-6 (PMC10550953; doi:10.1038/s41467-023-41805-6)
Supplement: Supplementary file 4 — Supplementary Data 1-10 [file 41467_2023_41805_MOESM4_ESM.zip › Supplementary.Data/Supplementary.Data.4.Local SCNAs and UPDs.xlsx]

## Sheet: Local
Patient_ID	Altered region	Altered haplotype	Copy-number outcome	Affected Sample	Phylogenetic pattern	Relative timing to TP53 inactivation	Relative timing to WGD
Patient01	2q	black	deletion	IMEAC2,IMEAC3	shared	after	before
Patient01	3q	gray	deletion	IMEAC2,IMEAC3	shared	after	before
Patient01	3p	black	deletion	BE2,COLME,EAC1,HGD2_HGD3,IMEAC2,IMEAC3,LGD1	shared	before	before
Patient02	3p	black	deletion	BE1,BE2,BE3,HGD1,HGD2,IMEAC1,IMEAC2,IMEAC3,LGD1	shared	before	before
Patient02	3q	gray	deletion	HGD1,HGD2,IMEAC1,IMEAC2,IMEAC3	shared	after	before
Patient02	4p	gray	deletion	BE1,LGD1	shared	before	before
Patient02	4q	gray	deletion	BE1,LGD1	shared	before	before
Patient02	5q	black	deletion	HGD1,HGD2,IMEAC1,IMEAC2,IMEAC3	shared	after	before
Patient02	5q	black	gain	HGD1,HGD2,IMEAC1,IMEAC2,IMEAC3	shared	after	before
Patient02	6p	black	deletion	HGD1,HGD2,IMEAC2,IMEAC3	shared	after	before
Patient02	8q	black	deletion	HGD1,HGD2,IMEAC2,IMEAC3	shared	after	before
Patient02	10p	gray	deletion	HGD1,HGD2,IMEAC2,IMEAC3	shared	after	before
Patient02	16q	black	deletion	HGD1,HGD2,IMEAC1,IMEAC2,IMEAC3	shared	after	before
Patient02	17q	black	deletion	BE1,BE2,BE3,LGD1	shared	before	before
Patient02	18p	black	deletion	BE2	private	before	before
Patient02	20p	black	deletion	HGD2,IMEAC2	shared	after	before
Patient02	Xp	black	deletion	HGD1,HGD2,IMEAC1,IMEAC2,IMEAC3	shared	after	before
Patient02	Xq	black	deletion	BE1,LGD1	shared	before	before
Patient03	1q	black	deletion	HGD1	private	after	before
Patient03	3p	black	deletion	BE1,HGD1,HGD2,IMEAC1	shared	before	before
Patient03	3p	gray	deletion	BE1,HGD1,HGD2,IMEAC1	shared	before	before
Patient03	6q	black	deletion	HGD1,HGD2,IMEAC1	shared	after	before
Patient03	8p	gray	loss	HGD2,IMEAC1	shared	after	before
Patient03	11q	gray	loss	HGD2,IMEAC1	shared	after	after
Patient03	13q	gray	loss	HGD1	private	after	before
Patient03	14q	black	deletion	BE1	private	before	before
Patient03	Xp	black	deletion	HGD1,HGD2,IMEAC1	shared	after	before
Patient04	3p	black	deletion	HGD1,IMEAC1	shared	after	before
Patient04	3q	black	deletion	HGD1	private	after	before
Patient04	3q	black	deletion	IMEAC1	private	after	before
Patient04	5q	black	gain	IMEAC1	private	after	before
Patient04	5q	gray	deletion	IMEAC1	private	after	before
Patient04	6p	gray	deletion	HGD1	private	after	before
Patient04	6p	gray	deletion	IMEAC1	private	after	before
Patient04	6q	gray	deletion	IMEAC1	private	after	before
Patient04	7p	gray	gain	IMEAC1	private	after	before
Patient04	7q	black	gain	IMEAC1	private	after	before
Patient04	7q	gray	gain	IMEAC1	private	after	before
Patient04	7q	gray	deletion	IMEAC1	private	after	before
Patient04	10q	black	loss	HGD1	private	after	after
Patient04	16q	gray	deletion	IMEAC1	private	after	before
Patient04	16q	gray	gain	IMEAC1	private	after	before
Patient04	17q	black	deletion	HGD1	private	after	before
Patient04	19q	gray	gain	IMEAC1	private	after	before
Patient04	20p	black	deletion	HGD1,IMEAC1	shared	after	before
Patient04	20p	gray	deletion	HGD1,IMEAC1	shared	after	before
Patient04	20p	gray	deletion	IMEAC1	private	after	before
Patient04	20q	gray	gain	IMEAC1	private	after	before
Patient04	21q	gray	deletion	HGD1	private	after	after
Patient04	22q	black	deletion	IMEAC1	private	after	before
Patient04	22q	black	gain	IMEAC1	private	after	before
Patient04	22q	black	loss	IMEAC1	private	after	after
Patient05	1q	black	deletion	EAC1,HGD1	shared	after	before
Patient05	3p	black	deletion	EAC1,HGD1	shared	after	before
Patient05	12q	black	gain	EAC1,HGD1	shared	after	before
Patient05	16q	black	gain	EAC1,HGD1	shared	after	before
Patient06	1q	black	deletion	BE1,EAC2,HGD1,HGD3,LGD1,LGD2	shared	before	before
Patient06	3p	black	deletion	BE1,EAC2,HGD1,HGD3,LGD1,LGD2	shared	before	before
Patient06	3p	gray	deletion	BE1,EAC2,HGD1,HGD3,LGD1,LGD2	shared	before	before
Patient06	4q	gray	deletion	BE1,LGD1	shared	after	before
Patient06	5p	black	gain	BE1	private	after	before
Patient06	5q	black	deletion	BE1,EAC2,HGD1,HGD3,LGD1,LGD2	shared	before	before
Patient06	8q	black	gain	BE1	private	after	before
Patient06	12p	black	gain	BE1,EAC2,HGD1,HGD3,LGD1,LGD2	shared	before	before
Patient06	12q	gray	gain	LGD2	private	after	before
Patient06	16q	black	deletion	BE1,EAC2,HGD1,HGD3,LGD1,LGD2	shared	before	before
Patient06	Xq	black	deletion	BE1,EAC2,HGD1,HGD3,LGD1,LGD2	shared	before	before
Patient07	1q	black	deletion	BE1,BE2	shared	before	before
Patient07	3p	black	deletion	BE1,BE2	shared	before	before
Patient07	3p	black	deletion	BE1,BE2,EAC1,HGD1,HGD2,LGD1,LGD2	shared	before	before
Patient07	6p	black	gain	EAC1,HGD1,HGD2,LGD1,LGD2	shared	after	before
Patient07	7q	black	deletion	EAC1,HGD1,HGD2,LGD1,LGD2	shared	after	before
Patient07	7q	black	gain	EAC1,HGD1,HGD2,LGD1,LGD2	shared	after	before
Patient07	8q	gray	gain	BE1,BE2	shared	before	before
Patient07	10p	black	deletion	BE1	private	before	before
Patient07	13q	black	gain	LGD1	private	after	before
Patient07	16q	black	deletion	BE1,BE2	shared	before	before
Patient07	18q	gray	deletion	BE2	private	before	before
Patient07	19q	black	gain	EAC1,HGD1,HGD2,LGD1,LGD2	shared	after	before
Patient07	19q	gray	gain	BE1,BE2	shared	before	before
Patient07	20p	black	gain	BE1,BE2	shared	before	before
Patient07	Xp	black	deletion	BE2	private	before	before
Patient07	Xp	black	gain	BE2	private	before	before
Patient07	Xq	black	deletion	BE2	private	before	before
Patient08	3p	black	deletion	BE1,BE2,BE3,HGD1,HGD2,IMEAC1	shared	before	before
Patient09	2q	gray	loss	HGD2,IMEAC1	shared	before	after
Patient09	3p	black	deletion	BE2_BE3,EAC1,HGD1,HGD2,IMEAC1	shared	before	before
Patient09	3p	gray	deletion	BE2_BE3,EAC1,HGD1,HGD2,IMEAC1	shared	before	before
Patient09	9p	black	deletion	BE2_BE3	private	before	before
Patient09	11q	gray	gain	HGD2,IMEAC1	shared	before	before
Patient10	6q	gray	deletion	IMEAC1	private	after	after
Patient10	18q	gray	gain	HGD2B,IMEAC1	shared	after	after
Patient11	3p	black	deletion	HGD1,IMEAC1,LGD1	shared	before	before
Patient11	3q	black	deletion	HGD1,IMEAC1	shared	after	before
Patient12	3p	gray	deletion	BE3,HGD1,IMEAC1,IMEAC2	shared	before	before
Patient12	8q	black	gain	HGD1,IMEAC1,IMEAC2	shared	after	before
Patient12	16q	gray	gain	BE3,HGD1,IMEAC1,IMEAC2	shared	before	before
Patient12	21q	gray	gain	BE3,HGD1,IMEAC1,IMEAC2	shared	before	before
Patient13	3p	black	deletion	BE2,HGD1,HGD_IM,IMEAC	shared	before	before
Patient13	3p	gray	deletion	BE2,HGD1,HGD_IM,IMEAC	shared	before	before
Patient13	9q	black	deletion	HGD_IM,IMEAC	shared	after	after
Patient14	3p	black	deletion	BE1,HGD1,HGD2,IMEAC1,IND1	shared	before	before
Patient14	3p	gray	deletion	BE1,HGD1,HGD2,IMEAC1,IND1	shared	before	before
Patient14	3q	black	deletion	IMEAC1	private	after	before
Patient14	9p	black	deletion	BE1,IND1	shared	before	before
Patient14	12p	gray	gain	HGD1	private	after	before
Patient14	16q	black	deletion	HGD1,HGD2,IMEAC1	shared	after	before
Patient15	1p	black	deletion	BE1,EAC1,HGD1,HGD2,HGD3_IM1,IMEAC2	shared	after	before
Patient15	1q	black	deletion	BE1,EAC1,HGD1,HGD2,HGD3_IM1,IMEAC2	shared	after	before
Patient15	3p	black	deletion	BE1,EAC1,HGD1,HGD2,HGD3_IM1,IMEAC2	shared	after	before
Patient15	13q	gray	gain	BE1,EAC1,HGD2,IMEAC2	shared	after	before
Patient15	16p	black	gain	BE1,EAC1,HGD1,HGD2,HGD3_IM1,IMEAC2	shared	after	before

## Sheet: UPDs
Patient_ID	Altered region	Lost haplotype	Copy-number outcome	Affected Sample	Phylogenetic pattern	Relative timing to TP53 inactivation	Relative timing to WGD	Prior events
Patient01	1p terminal	gray	none	LGD	private (subclonal)	before	NA
Patient01	17p terminal	gray	none	EAC1,IMEAC2,IMEAC3	shared	second hit	before
Patient02	9p whole-arm	gray	none	BE1,LGD	shared	before	NA
Patient02	9p terminal	gray	none	BE2,BE3	shared	before	NA
Patient05	9p whole-arm	gray	none	HGD,EAC	shared	same time	NA
Patient05	17q terminal	gray	none	HGD,EAC	shared	same time	NA
Patient06	1p whole-arm	gray	none	LGD2	private (subclonal)	after	NA
Patient06	1q whole-arm	gray	none	HGD1	private (subclonal)	after	NA
Patient06	17p terminal	black	none	BE,LGD1,HGD1	shared	second hit	NA
Patient07	2q terminal	black	none	BE2	private	before	NA
Patient08	9p terminal	gray	none	BE1,BE2,BE3	ancestral	before	NA	chromothripsis > UPD
Patient08	17p terminal	black	none	BE1	private	before	NA
Patient09	9p terminal	gray	none	BE	private	before	NA	local deletion > UPD
Patient10	7q terminal	black	none	HGD	private	after	after
Patient11	8q terminal	gray	none	LGD	private	before	NA
Patient11	9p terminal	gray	none	LGD	private	before	NA	chromothripsis > UPD
Patient12	9p whole-arm	gray	none	BE	private	before	NA
Patient13	9p terminal	black	none	BE	private	before	NA
Patient14	9p terminal	gray	none	BE,IND	shared	before	NA	focal deletion > UPD
