# Supplementary material for: Genomic signatures of past and present chromosomal instability in Barrett’s esophagus and early esophageal adenocarcinoma
Source: Nat Commun. 2023 Oct 4;14:6203. doi: 10.1038/s41467-023-41805-6 (PMC10550953; doi:10.1038/s41467-023-41805-6)
Supplement: Supplementary file 4 — Supplementary Data 1-10 [file 41467_2023_41805_MOESM4_ESM.zip › Supplementary.Data/Supplementary.Data.8.Longitudinal.BE.Re-analysis.xlsx]

## Sheet: Sample level summary
Status	participant_id	Pathology	Months_since_initial_endoscopy	sample_id	Ancestral/truncal SCNAs	Shared SCNAs (>1 sample)	Private SCNAs	Probability	log_Relative_Risk	Risk class
Progressor	Pt-01	NDBE	0	SLX-13692.D708_D508	3p focal del at 35Mb and 60Mb, bi-allelic 9p focal del. (3Mb + 5Mb)			0.0938605	-2.26738	Low
Progressor	Pt-01	NDBE	24	SLX-13692.D711_D506	3p focal del at 35Mb and 60Mb, bi-allelic 9p focal del. (3Mb + 5Mb)	1p seg del (10Mb)		0.161447	-1.6475	Low
Progressor	Pt-01	LGD	72	SLX-13692.D712_D503	3p focal del at 35Mb and 60Mb, bi-allelic 9p focal del. (3Mb + 5Mb)	1p seg del (10Mb)		0.125058	-1.94538	Low
Progressor	Pt-02	NDBE	0	SLX-13692.D706_D505			3p focal del (<1Mb); 9p focal del (1Mb)	0.418558	-0.328698	Moderate
Progressor	Pt-02	NDBE	NA	SLX-13692.D711_D502				0.355557	-0.594703	Moderate
Non-Progressor	Pt-03	NDBE	0	SLX-12453.D702_D506	9p focal del (7Mb), 8 and 20 gain	(low fraction) gain of 2,3,6,9		0.0382392	-3.2249	Low
Non-Progressor	Pt-03	LGD	12	SLX-12453.D705_D504	9p focal del (7Mb), 8 and 20 gain	(low fraction) gain of 2,3,6,9		0.00213533	-6.147	Low
Non-Progressor	Pt-03	LGD	24	SLX-12453.D712_D507	9p focal del (7Mb), 8 and 20 gain	gain of 2,3,6,9		0.00445155	-5.41004	Low
Non-Progressor	Pt-03	LGD	36	SLX-12453.D707_D504	9p focal del (7Mb), 8 and 20 gain	(low fraction) gain of 2,3,6,9		0.00463745	-5.36894	Low
Non-Progressor	Pt-03	LGD	48	SLX-12453.D702_D507	low fraction 9p focal del (7Mb)	(low fraction) gain of 2,3,6,9		0.0296034	-3.48982	Low
Non-Progressor	Pt-03	LGD	54	SLX-12453.D712_D503	9p focal del (7Mb), 8 and 20 gain	gain of 2,3,6,9		0.0882916	-2.33468	Low
Non-Progressor	Pt-03	LGD	60	SLX-12453.D703_D503				0.00274978	-5.89348	Low
Non-Progressor	Pt-03	LGD	66	SLX-12453.D704_D502	9p focal del (7Mb), 8 and 20 gain	gain of 2,3,6,9	19q gain	0.333808	-0.691013	Moderate
Non-Progressor	Pt-03	NDBE	72	SLX-12453.D702_D504	9p focal del (7Mb), 8 and 20 gain			0.00829853	-4.78334	Low
Non-Progressor	Pt-03	NDBE	84	SLX-12453.D701_D505				0.0057508	-5.15265	Low
Non-Progressor	Pt-03	NDBE	NA	SLX-12453.D706_D504				0.00314476	-5.75887	Low
Non-Progressor	Pt-03	NDBE	NA	SLX-12453.D711_D506				0.00313315	-5.76258	Low
Non-Progressor	Pt-04	ID	0	SLX-10722_SLX-11823.D703_D501				0.419573	-0.324528	Moderate
Non-Progressor	Pt-04	ID	12	SLX-10722_SLX-11823.D701_D501				0.0894949	-2.31982	Low
Non-Progressor	Pt-04	LGD	24	SLX-10722_SLX-11823.D702_D501				0.039408	-3.19358	Low
Non-Progressor	Pt-04	NDBE	36	SLX-10722_SLX-11823.D705_D505				0.256369	-1.06493	Low
Non-Progressor	Pt-04	NDBE	60	SLX-10722_SLX-11823.D704_D501				0.133414	-1.87111	Low
Non-Progressor	Pt-04	NDBE	84	SLX-10722_SLX-11823.D701_D506				0.0819892	-2.41562	Low
Non-Progressor	Pt-04	NDBE	NA	SLX-10722_SLX-11823.D706_D505				0.133388	-1.87133	Low
Non-Progressor	Pt-05	NDBE	0	SLX-12457.D702_D502				0.106131	-2.13089	Low
Non-Progressor	Pt-05	NDBE	12	SLX-12452.D702_D506				0.108709	-2.104	Low
Non-Progressor	Pt-05	NDBE	24	SLX-12452.D712_D501				0.799246	1.38159	High
Non-Progressor	Pt-05	NDBE	36	SLX-12452.D701_D502				0.186552	-1.47257	Low
Non-Progressor	Pt-05	NDBE	72	SLX-12452.D701_D504				0.0568419	-2.80896	Low
Non-Progressor	Pt-05	NDBE	96	SLX-12452.D705_D504				0.257491	-1.05905	Low
Non-Progressor	Pt-05	NDBE	144	SLX-12452.D707_D504				0.201405	-1.37754	Low
Non-Progressor	Pt-05	NDBE	156	SLX-12452.D701_D506				0.454482	-0.182576	Moderate
Progressor	Pt-06	NDBE	0	SLX-12457.D701_D504	22q focal gain (<1Mb)			0.106661	-2.12531	Low
Progressor	Pt-06	NDBE	48	SLX-12452.D704_D504	22q focal gain (<1Mb)			0.348165	-0.627116	Moderate
Progressor	Pt-06	NDBE	96	SLX-12452.D708_D508	22q focal gain (<1Mb), 9p focal del (1Mb), 3p focal del (<1Mb)	4q focal del (3Mb)		0.585879	0.346956	High
Progressor	Pt-06	NDBE	120	SLX-12452.D705_D506	22q focal gain (<1Mb), 9p focal del (1Mb), 3p focal del (<1Mb)	2q focal gain (2Mb), 4q focal del (3Mb)		0.745277	1.07358	High
Progressor	Pt-06	NDBE	144	SLX-13692.D707_D505	22q focal gain (<1Mb), 9p focal del (1Mb) (noisy coverage)			0.0156059	-4.14438	Low
Progressor	Pt-06	NDBE	180	SLX-13692.D710_D507	22q focal gain (<1Mb)	17p loss (low fraction)	aneuploid-1: 3q complex + focal amp, 7q paracentric gain, 8q-ter loss; 13q complex; 16q paracentric gain; arm-level events	0.994823	5.25843	High
Progressor	Pt-06	IMC	NA	SLX-13692.D707_D501	22q focal gain (<1Mb), 3p focal del (<1Mb)	17p loss	aneuploid-2: 1p-ter gain, 16q-ter gain, 17q-ter BFB, arm-level events	0.960013	3.1784	High
Progressor	Pt-06	NDBE	NA	SLX-12452.D702_D504	22q focal gain (<1Mb), 9p focal del (1Mb), 3p focal del (<1Mb)	2q focal gain (2Mb)		0.286885	-0.910559	Low
Progressor	Pt-06	NDBE	NA	SLX-12452.D704_D506	22q focal gain (<1Mb)			0.709712	0.893988	High
Progressor	Pt-06	NDBE	NA	SLX-13692.D711_D504	22q focal gain (<1Mb), 9p focal del (1Mb), 3p focal del (<1Mb)	2q focal gain (2Mb)		0.170759	-1.58026	Low
Progressor	Pt-07	NDBE	0	SLX-10722_SLX-11823.D707_D501	3p focal del (<1Mb), 9p focal del (8Mb)	15q-terminal gain + 18 gain + 19q gain		0.993292	4.99773	High
Progressor	Pt-07	NDBE	12	SLX-9242.D705_D505	(low fraction) 3p focal del (<1Mb), 5q focal del (1Mb), 9p focal del (8Mb)	15q-terminal gain + 18 gain		0.432549	-0.271459	Moderate
Progressor	Pt-07	LGD	48	SLX-9242.D706_D505	3p focal del (<1Mb), 5q focal del (1Mb), 9p focal del (8Mb)	18 gain + 19q gain		0.858094	1.79955	High
Progressor	Pt-07	ID	72	SLX-9242.D705_D506	3p focal del (<1Mb), 5q focal del (1Mb), 9p focal del (8Mb)	15q-terminal gain + 18 gain		0.999412	7.43757	High
Progressor	Pt-07	LGD	84	SLX-10722_SLX-11823.D706_D501	3p focal del (<1Mb), 5q focal del (1Mb), 9p focal del (8Mb)	15q-terminal gain + 18 gain + 19q gain	(low fraction) 3 gain, 20p-ter loss	0.990941	4.69484	High
Progressor	Pt-07	HGD	90	SLX-9242.D706_D506	3p focal del (<1Mb), 5q focal del (1Mb), 9p focal del (8Mb)	19q gain		0.708798	0.889552	High
Progressor	Pt-07	LGD	NA	SLX-10722_SLX-11823.D705_D501	(low fraction) 3p focal del (<1Mb), 9p focal del (8Mb)			0.767212	1.19263	High
Progressor	Pt-07	LGD	NA	SLX-9242.D705_D507	3p focal del (<1Mb), 5q focal del (1Mb), 9p focal del (8Mb)	18 gain + 19q gain	17p loss (low fraction), 18q-ter loss	0.461176	-0.15561	Moderate
Non-Progressor	Pt-08	NDBE	0	SLX-12453.D702_D505	9p focal del (6Mb)	7q focal del		0.630264	0.53335	High
Non-Progressor	Pt-08	NDBE	24	SLX-12453.D706_D505				0.637368	0.563961	High
Non-Progressor	Pt-08	NDBE	NA	SLX-12453.D703_D506	9p focal del (6Mb)	7q focal del + (low fraction) 8 gain		0.386195	-0.463336	Moderate
Non-Progressor	Pt-08	NDBE	NA	SLX-12453.D703_D507	9p focal del (6Mb)	7q focal del + (low fraction) 1q ter del		0.196152	-1.41052	Low
Non-Progressor	Pt-08	NDBE	NA	SLX-12453.D704_D503	(low fraction) 9p focal del (6Mb)	(low fraction) 1q ter del + 8 gain	(low fraction) 18 gain	0.523472	0.0939571	High
Non-Progressor	Pt-08	NDBE	NA	SLX-12453.D705_D506	9p focal del (6Mb)	8 gain		0.190732	-1.44526	Low
Non-Progressor	Pt-08	NDBE	NA	SLX-12453.D706_D502	9p focal del (6Mb)			0.471627	-0.113614	Moderate
Non-Progressor	Pt-08	NDBE	NA	SLX-12453.D707_D501	9p focal del (6Mb)	7q focal del	3p focal del + low clonal fraction of aneuploid cells	0.563269	0.254438	High
Non-Progressor	Pt-08	NDBE	NA	SLX-12453.D708_D507	(low fraction) 9p focal del (6Mb)			0.336074	-0.680841	Moderate
Non-Progressor	Pt-08	NDBE	NA	SLX-12453.D710_D506	9p focal del (6Mb)	8 gain	(low fraction) 19 gain, complex gains on 18	0.35391	-0.601897	Moderate
Non-Progressor	Pt-09	NDBE	0	SLX-12453.D702_D502				0.197026	-1.40498	Low
Non-Progressor	Pt-09	NDBE	24	SLX-12453.D712_D506				0.0265632	-3.6013	Low
Non-Progressor	Pt-09	ID	84	SLX-12453.D707_D503				0.108875	-2.10229	Low
Non-Progressor	Pt-09	ID	90	SLX-12453.D705_D503			(low fraction) 8 gain	0.0755168	-2.50488	Low
Non-Progressor	Pt-09	NDBE	120	SLX-12453.D712_D502				0.115563	-2.03514	Low
Non-Progressor	Pt-09	NDBE	156	SLX-12453.D705_D505				0.0841592	-2.38713	Low
Non-Progressor	Pt-09	NDBE	NA	SLX-12453.D702_D508				0.0476835	-2.99431	Low
Non-Progressor	Pt-09	NDBE	NA	SLX-12453.D704_D506				0.0439723	-3.07923	Low
Non-Progressor	Pt-10	NDBE	0	SLX-12455.D704_D505	9p focal del (2Mb)			0.385046	-0.468186	Moderate
Non-Progressor	Pt-10	NDBE	12	SLX-12455.D706_D501	(low fraction) 9p focal del (2Mb)			0.448313	-0.207487	Moderate
Non-Progressor	Pt-10	NDBE	36	SLX-12455.D706_D505	9p focal del (2Mb)			0.150405	-1.73143	Low
Non-Progressor	Pt-10	NDBE	48	SLX-12455.D709_D501	(low fraction) 9p focal del (2Mb)			0.469186	-0.123413	Moderate
Non-Progressor	Pt-10	ID	60	SLX-12455.D706_D502	9p focal del (2Mb)			0.289557	-0.897536	Low
Non-Progressor	Pt-10	NDBE	72	SLX-12455.D704_D502	9p focal del (2Mb)			0.374227	-0.514123	Moderate
Non-Progressor	Pt-10	NDBE	NA	SLX-12455.D711_D505				0.153108	-1.71043	Low
Non-Progressor	Pt-11	NDBE	0	SLX-10722_SLX-11823.D710_D501	focal dels on 3p (FHIT, 1Mb) and 4p (1Mb), 9p (1Mb + 3Mb)			0.229722	-1.20988	Low
Non-Progressor	Pt-11	LGD	6	SLX-10722_SLX-11823.D712_D501	focal dels on 3p (FHIT, 1Mb) and 4p (1Mb), 9p (1Mb + 3Mb)			0.289931	-0.895721	Low
Non-Progressor	Pt-11	NDBE	12	SLX-10722_SLX-11823.D701_D502	focal dels on 3p (FHIT, 1Mb) and 4p (1Mb), 9p (1Mb + 3Mb)			0.432312	-0.272425	Moderate
Non-Progressor	Pt-11	ID	24	SLX-10722_SLX-11823.D707_D502	focal dels on 3p (FHIT, 1Mb) and 4p (1Mb), 9p (1Mb + 3Mb)			0.48059	-0.0776774	Moderate
Non-Progressor	Pt-11	NDBE	36	SLX-10722_SLX-11823.D704_D502	focal dels on 3p (FHIT, 1Mb) and 4p (1Mb), 9p (1Mb + 3Mb)			0.653572	0.634776	High
Non-Progressor	Pt-11	ID	NA	SLX-10722_SLX-11823.D708_D502	focal dels on 3p (FHIT, 1Mb) and 4p (1Mb), 9p (1Mb + 3Mb)			0.279046	-0.949198	Low
Non-Progressor	Pt-11	NDBE	NA	SLX-10722_SLX-11823.D702_D502	4p focal del (1Mb)			0.147925	-1.75097	Low
Non-Progressor	Pt-11	NDBE	NA	SLX-10722_SLX-11823.D702_D506	focal dels on 3p (FHIT, 1Mb) and 4p (1Mb), 9p (1Mb + 3Mb)			0.173512	-1.56094	Low
Non-Progressor	Pt-11	NDBE	NA	SLX-10722_SLX-11823.D703_D502	focal dels on 3p (FHIT, 1Mb) and 4p (1Mb), 9p (1Mb + 3Mb)			0.508046	0.0321872	High
Non-Progressor	Pt-11	NDBE	NA	SLX-10722_SLX-11823.D703_D506	focal dels on 3p (FHIT, 1Mb) and 4p (1Mb), 9p (1Mb + 3Mb)			0.116404	-2.02694	Low
Non-Progressor	Pt-11	NDBE	NA	SLX-10722_SLX-11823.D705_D502	focal dels on 3p (FHIT, 1Mb) and 4p (1Mb), 9p (1Mb + 3Mb)			0.489824	-0.0407086	Moderate
Non-Progressor	Pt-11	NDBE	NA	SLX-10722_SLX-11823.D706_D502	focal dels on 3p (FHIT, 1Mb) and 4p (1Mb), 9p (1Mb + 3Mb)			0.396948	-0.4182	Moderate
Non-Progressor	Pt-11	NDBE	NA	SLX-10722_SLX-11823.D709_D501	focal dels on 3p (FHIT, 1Mb) and 4p (1Mb), 9p (1Mb + 3Mb)			0.218387	-1.27509	Low
Non-Progressor	Pt-11	NDBE	NA	SLX-10722_SLX-11823.D711_D501	focal dels on 3p (FHIT, 1Mb) and 4p (1Mb), 9p (1Mb + 3Mb)			0.259741	-1.04732	Low
Progressor	Pt-12	NDBE	0	SLX-13692.D706_D508	18q segmental gain (14Mb)			0.0849639	-2.37674	Low
Progressor	Pt-12	NDBE	12	SLX-13692.D701_D504	18q segmental gain (14Mb)		5 loss, 8 gain, 9p loss, 12p seg gain (10Mb), 17p loss, 19 gain	0.580207	0.323622	High
Progressor	Pt-13	NDBE	0	SLX-12455.D703_D503	(low fraction) 9p focal del (3Mb)			0.164886	-1.62231	Low
Progressor	Pt-13	NDBE	12	SLX-12455.D711_D501	(low fraction) 9p focal del (3Mb)			0.0724075	-2.55028	Low
Progressor	Pt-13	NDBE	96	SLX-12455.D710_D502	3p focal del (<1Mb)	9p focal del (<1Mb)		0.110905	-2.08153	Low
Progressor	Pt-13	HGD	120	SLX-12455.D708_D508			4p duplication (5Mb), 5p duplication (3Mb) + 5q sloping copy number, 6p ter loss + 6q gain, 7 gain + 7q terminal loss, 9 loss, 12p gain + 12q sloping copy number, 16p sloping copy number, 17p loss, 19p loss, 20 gain, 21 loss	0.996468	5.64245	High
Progressor	Pt-13	NDBE	NA	SLX-12455.D704_D501	3p focal del (<1Mb), 9p focal del (3Mb)			0.101802	-2.17736	Low
Progressor	Pt-13	NDBE	NA	SLX-12455.D704_D507		9p focal del (<1Mb)		0.0403476	-3.16904	Low
Progressor	Pt-13	NDBE	NA	SLX-12455.D709_D506				0.00251282	-5.98383	Low
Progressor	Pt-13	NDBE	NA	SLX-12455.D709_D507	9p focal del (3Mb)			0.0562505	-2.82005	Low
Progressor	Pt-13	NDBE	NA	SLX-12455.D712_D507	3p focal del (<1Mb), 9p focal del (3Mb)		9p focal del (1Mb)	0.105382	-2.13881	Low
Non-Progressor	Pt-14	NDBE	0	SLX-12453.D709_D501				0.102814	-2.16634	Low
Non-Progressor	Pt-14	NDBE	24	SLX-12453.D708_D505	9p focal del (2Mb)			0.436716	-0.254501	Moderate
Non-Progressor	Pt-14	NDBE	48	SLX-12453.D711_D501	9p focal del (2Mb)			0.307907	-0.80992	Moderate
Non-Progressor	Pt-14	NDBE	NA	SLX-12453.D711_D503				0.206642	-1.34529	Low
Non-Progressor	Pt-15	NDBE	0	SLX-10729.D708_D505				0.0422898	-3.12	Low
Non-Progressor	Pt-15	NDBE	36	SLX-10729.D708_D506	pericentric del on 9p (20Mb)	11q focal del (2Mb)		0.125843	-1.93823	Low
Non-Progressor	Pt-15	NDBE	60	SLX-10729.D708_D507	(low fraction) pericentric del on 9p (20Mb)			0.163137	-1.63507	Low
Non-Progressor	Pt-15	LGD	66	SLX-10729.D704_D502	pericentric del on 9p (20Mb)	11q focal del (2Mb)		0.172829	-1.56571	Low
Non-Progressor	Pt-15	NDBE	96	SLX-10729.D709_D501	pericentric del on 9p (20Mb)	11q focal del (2Mb) + 9p focal del (1Mb)		0.120323	-1.98937	Low
Non-Progressor	Pt-15	NDBE	120	SLX-10729.D709_D502	pericentric del on 9p (20Mb)	11q focal del (2Mb) + 9p focal del (1Mb)		0.231619	-1.19919	Low
Non-Progressor	Pt-15	ID	NA	SLX-10729.D704_D503				0.0311569	-3.43707	Low
Non-Progressor	Pt-15	NDBE	NA	SLX-10729.D704_D504	pericentric del on 9p (20Mb)	11q focal del (2Mb)		0.12995	-1.9014	Low
Non-Progressor	Pt-15	NDBE	NA	SLX-10729.D708_D508	pericentric del on 9p (20Mb)			0.0760106	-2.49783	Low
Non-Progressor	Pt-16	NDBE	0	SLX-10722_SLX-11823.D709_D502	8 gain	(low fraction) 3 gain		0.074471	-2.51996	Low
Non-Progressor	Pt-16	NDBE	6	SLX-10722_SLX-11823.D710_D502	8 gain			0.00311304	-5.76904	Low
Non-Progressor	Pt-16	NDBE	12	SLX-10722_SLX-11823.D701_D503	8 gain			0.0115925	-4.44573	Low
Non-Progressor	Pt-16	NDBE	60	SLX-10722_SLX-11823.D712_D502	8 gain	(low fraction) 18 gain		0.0322264	-3.40221	Low
Non-Progressor	Pt-16	NDBE	84	SLX-10722_SLX-11823.D702_D503	(low fraction) 8 gain	(low fraction) 18 gain		0.127137	-1.92652	Low
Non-Progressor	Pt-16	NDBE	108	SLX-10722_SLX-11823.D707_D505				0.103632	-2.15751	Low
Non-Progressor	Pt-16	NDBE	132	SLX-10722_SLX-11823.D708_D506				0.219203	-1.27032	Low
Non-Progressor	Pt-16	NDBE	NA	SLX-10722_SLX-11823.D707_D506	8 gain			0.0783166	-2.46544	Low
Non-Progressor	Pt-16	NDBE	NA	SLX-10722_SLX-11823.D711_D502				0.0319523	-3.41104	Low
Non-Progressor	Pt-17	NDBE	0	SLX-10722_SLX-11823.D704_D503				0.0092558	-4.67321	Low
Non-Progressor	Pt-17	NDBE	12	SLX-9246.D701_D505				0.0693258	-2.59709	Low
Non-Progressor	Pt-17	NDBE	60	SLX-10722_SLX-11823.D705_D503			(low fraction) 8 gain	0.0768403	-2.48607	Low
Non-Progressor	Pt-17	NDBE	84	SLX-9246.D701_D506				0.180766	-1.51117	Low
Non-Progressor	Pt-17	NDBE	NA	SLX-10722_SLX-11823.D703_D503				0.0235543	-3.72461	Low
Non-Progressor	Pt-17	NDBE	NA	SLX-9246.D702_D504				0.0313679	-3.4301	Low
Non-Progressor	Pt-17	NDBE	NA	SLX-9246.D702_D505				0.0346225	-3.32802	Low
Non-Progressor	Pt-18	NDBE	0	SLX-10722_SLX-11823.D706_D503				0.268037	-1.0046	Low
Non-Progressor	Pt-18	NDBE	12	SLX-10722_SLX-11823.D709_D503				0.348034	-0.627693	Moderate
Non-Progressor	Pt-18	NDBE	36	SLX-10722_SLX-11823.D707_D503				0.148575	-1.74582	Low
Non-Progressor	Pt-18	NDBE	60	SLX-10722_SLX-11823.D708_D503				0.302914	-0.833461	Moderate
Non-Progressor	Pt-19	NDBE	0	SLX-10729.D709_D503	9p complex del + focal del (1Mb) and 18q focal del (3Mb)			0.971162	3.51679	High
Non-Progressor	Pt-19	LGD	12	SLX-10729.D709_D505	9p complex del + focal del (1Mb) and 18q focal del (3Mb)			0.988196	4.42744	High
Non-Progressor	Pt-19	NDBE	24	SLX-10729.D710_D501	9p complex del + focal del (1Mb) and 18q focal del (3Mb)			0.968065	3.4116	High
Non-Progressor	Pt-19	NDBE	48	SLX-10729.D710_D503	9p complex del + focal del (1Mb) and 18q focal del (3Mb)			0.888087	2.07135	High
Non-Progressor	Pt-19	NDBE	96	SLX-10729.D710_D504	9p complex del + focal del (1Mb) and 18q focal del (3Mb)			0.861196	1.82526	High
Non-Progressor	Pt-19	NDBE	120	SLX-10729.D710_D506	9p complex del + focal del (1Mb) and 18q focal del (3Mb)			0.796745	1.36607	High
Non-Progressor	Pt-19	LGD	NA	SLX-10729.D709_D504	9p complex del + focal del (1Mb) and 18q focal del (3Mb)			0.988101	4.41936	High
Non-Progressor	Pt-19	NDBE	NA	SLX-10729.D704_D505				0.832482	1.60332	High
Non-Progressor	Pt-19	NDBE	NA	SLX-10729.D704_D506	9p complex del + focal del (1Mb) and 18q focal del (3Mb)			0.642038	0.584222	High
Non-Progressor	Pt-19	NDBE	NA	SLX-10729.D704_D507	9p complex del + focal del (1Mb) and 18q focal del (3Mb)			0.410142	-0.363379	Moderate
Non-Progressor	Pt-19	NDBE	NA	SLX-10729.D704_D508	9p complex del + focal del (1Mb) and 18q focal del (3Mb)			0.805855	1.4233	High
Non-Progressor	Pt-19	NDBE	NA	SLX-10729.D705_D501	(low fraction) 9p focal del (1Mb)			0.671795	0.716315	High
Non-Progressor	Pt-19	NDBE	NA	SLX-10729.D709_D506	9p complex del + focal del (1Mb) and 18q focal del (3Mb)			0.86682	1.87313	High
Non-Progressor	Pt-19	NDBE	NA	SLX-10729.D709_D507				0.876597	1.96059	High
Non-Progressor	Pt-19	NDBE	NA	SLX-10729.D709_D508	9p complex del + focal del (1Mb) and 18q focal del (3Mb)			0.939149	2.73654	High
Non-Progressor	Pt-19	NDBE	NA	SLX-10729.D710_D502	9p complex del + focal del (1Mb) and 18q focal del (3Mb)			0.716921	0.929241	High
Non-Progressor	Pt-19	NDBE	NA	SLX-10729.D710_D505				0.697682	0.836282	High
Progressor	Pt-20	NDBE	0	SLX-13692.D707_D507	3p focal del (<1Mb), 4q focal gain (1Mb), (low fraction) 20p focal del		(low fraction) 19 gain	0.934698	2.6612	High
Progressor	Pt-20	NDBE	12	SLX-13692.D712_D507	3p focal del (<1Mb), 4q focal gain (1Mb), 20p focal del (1Mb)	1p focal del (5Mb); 4q focal gain (1Mb); 18 gain + 18q paracentric loss (40Mb)		0.895206	2.14506	High
Progressor	Pt-20	NDBE	48	SLX-13692.D712_D506	3p focal del (<1Mb), 4q focal gain (1Mb)	(low fraction) 1p focal del (5Mb)		0.502574	0.0102951	High
Progressor	Pt-20	NDBE	60	SLX-13692.D705_D506	3p focal del (<1Mb), 4q focal gain (1Mb), 20p focal del (1Mb)	1p focal del (5Mb)		0.711435	0.902363	High
Progressor	Pt-20	NDBE	84	SLX-13692.D702_D506	3p focal del (<1Mb)	17p loss	aneuploid-1a: (low fraction) 1p ter gain, 5p loss, 6p-ter loss, 7 gain, 9p focal del (low), 15q gain, 17q gain, 18q loss, 19 gain, 20p paracen loss (sloping copy number), 22q focal gain (<1Mb)	0.999986	11.1425	High
Progressor	Pt-20	ID	108	SLX-13692.D706_D503	3p focal del (<1Mb), 4q focal gain (1Mb), 20p focal del (1Mb)	1p focal del (5Mb); (low fraction) 18 gain + 18q paracentric loss (40Mb)		0.826706	1.56246	High
Progressor	Pt-20	NDBE	120	SLX-13692.D710_D503	3p focal del (<1Mb), 4q focal gain (1Mb), 20p focal del	(low fraction) 1p focal del (5Mb), 17p loss,	aneuploid-3: (low fraction) 1q gain, 2p ter gain, 9p loss, 14q complex gain/loss, 18 gain + 18q seg loss	0.988312	4.43748	High
Progressor	Pt-20	LGD	NA	SLX-13692.D707_D503	4q focal gain (1Mb)	17p loss;	9p seg del + 9q ter gain, 17q complex gain (ERBB2)	0.584707	0.342126	High
Progressor	Pt-20	NDBE	NA	SLX-13692.D703_D502	3p focal del (<1Mb), 4q focal gain (1Mb)			0.911455	2.33154	High
Progressor	Pt-20	NDBE	NA	SLX-13692.D705_D504			aneuploid-2: 9p focal del (1Mb); 3,6,7,8,9 gain	0.895552	2.14875	High
Progressor	Pt-20	NDBE	NA	SLX-13692.D705_D508	3p focal del (<1Mb), 4q focal gain (1Mb), 20p focal del (1Mb)			0.696568	0.83101	High
Progressor	Pt-20	NDBE	NA	SLX-13692.D711_D505	3p focal del (<1Mb), 20p focal del (1Mb)	17p loss	aneuploid-1b: complex 4q gain; 6p-ter loss, 7 gain, complex 8p, 9p loss, 15q-ter gain with sloping copy number, 18q focal gain, 22q focal gain (<1Mb)	0.999946	9.81797	High
Non-Progressor	Pt-21	NDBE	0	SLX-9246.D701_D501	(low fraction) 8 gain			0.101569	-2.17991	Low
Non-Progressor	Pt-21	LGD	12	SLX-9246.D702_D501	8 gain			0.00241687	-6.02286	Low
Non-Progressor	Pt-21	NDBE	24	SLX-10722_SLX-11823.D711_D503	8 gain			0.014405	-4.22567	Low
Non-Progressor	Pt-21	NDBE	48	SLX-9246.D701_D503	8 gain			0.0177113	-4.01568	Low
Non-Progressor	Pt-21	NDBE	60	SLX-9246.D702_D503	8 gain			0.112272	-2.06774	Low
Non-Progressor	Pt-21	NDBE	84	SLX-10722_SLX-11823.D702_D504	8 gain			0.0239848	-3.70606	Low
Non-Progressor	Pt-21	ID	NA	SLX-10722_SLX-11823.D712_D503	8 gain			0.00486337	-5.32115	Low
Non-Progressor	Pt-21	NDBE	NA	SLX-10722_SLX-11823.D701_D504	8 gain			0.0173479	-4.03679	Low
Non-Progressor	Pt-21	NDBE	NA	SLX-10722_SLX-11823.D710_D503	8 gain			0.000442702	-7.72217	Low
Non-Progressor	Pt-21	NDBE	NA	SLX-9246.D701_D502	8 gain			0.00538316	-5.21908	Low
Non-Progressor	Pt-21	NDBE	NA	SLX-9246.D701_D504	(low fraction) 8 gain			0.00854745	-4.75354	Low
Non-Progressor	Pt-21	NDBE	NA	SLX-9246.D702_D502	(low fraction) 8 gain			0.0100228	-4.59282	Low
Progressor	Pt-22	HGD	0	SLX-13692.D711_D507			15q-ter gain	0.990334	4.62944	High
Non-Progressor	Pt-23	ID	0	SLX-12452.D707_D501				0.0102637	-4.56882	Low
Non-Progressor	Pt-23	ID	6	SLX-12452.D711_D501				0.0110007	-4.49873	Low
Non-Progressor	Pt-23	ID	12	SLX-12452.D707_D503				0.0355034	-3.30198	Low
Non-Progressor	Pt-23	ID	18	SLX-12452.D709_D501				0.0158739	-4.12708	Low
Non-Progressor	Pt-23	ID	36	SLX-12452.D709_D503			19p loss (low fraction)	0.1562	-1.68678	Low
Non-Progressor	Pt-23	NDBE	48	SLX-12452.D710_D503			19q gain	0.11306	-2.05986	Low
Non-Progressor	Pt-23	NDBE	72	SLX-12452.D702_D508				0.0485921	-2.97448	Low
Non-Progressor	Pt-23	NDBE	96	SLX-12452.D702_D502				0.16124	-1.64903	Low
Non-Progressor	Pt-23	ID	NA	SLX-12452.D710_D501				0.000668234	-7.3102	Low
Non-Progressor	Pt-23	LGD	NA	SLX-12452.D708_D501				0.00413188	-5.48488	Low
Non-Progressor	Pt-23	NDBE	NA	SLX-12452.D706_D503				0.00565397	-5.16973	Low
Non-Progressor	Pt-24	NDBE	0	SLX-12453.D707_D506		8 gain		0.0162779	-4.10154	Low
Non-Progressor	Pt-24	NDBE	30	SLX-12453.D709_D502	7p focal del (13Mb)			0.00123444	-6.6959	Low
Non-Progressor	Pt-24	NDBE	36	SLX-12453.D712_D505	7p focal del (13Mb)			0.00125519	-6.67921	Low
Non-Progressor	Pt-24	ID	48	SLX-12453.D707_D502	7p focal del (13Mb)	8 gain		0.00649434	-5.03031	Low
Non-Progressor	Pt-24	NDBE	84	SLX-12453.D707_D505	7p focal del (13Mb)			0.00382354	-5.56275	Low
Non-Progressor	Pt-24	NDBE	120	SLX-12453.D705_D507		(low fraction) 8 gain		0.0588354	-2.77237	Low
Non-Progressor	Pt-24	NDBE	144	SLX-12453.D706_D508	7p focal del (13Mb)	(low fraction) 8 gain		0.0733939	-2.53569	Low
Non-Progressor	Pt-24	NDBE	NA	SLX-12453.D703_D508	(low fraction) 7p focal del (13Mb)			0.0545296	-2.85294	Low
Non-Progressor	Pt-24	NDBE	NA	SLX-12453.D704_D501		8 gain		0.000165675	-8.70532	Low
Non-Progressor	Pt-25	NDBE	0	SLX-12452.D708_D503				0.0190856	-3.93955	Low
Non-Progressor	Pt-25	NDBE	24	SLX-12452.D711_D503				0.118981	-2.00212	Low
Non-Progressor	Pt-25	NDBE	48	SLX-12452.D708_D504	9p focal del (3Mb)			0.575866	0.305827	High
Non-Progressor	Pt-25	NDBE	72	SLX-12452.D709_D507	9p focal del (3Mb)			0.166539	-1.61036	Low
Non-Progressor	Pt-25	NDBE	96	SLX-12452.D708_D506	9p focal del (3Mb)			0.163807	-1.63017	Low
Non-Progressor	Pt-25	ID	NA	SLX-12452.D701_D508			18q peri/para-centric gain (4Mb)	0.00718798	-4.92813	Low
Non-Progressor	Pt-25	NDBE	NA	SLX-12452.D704_D508	9p focal del (3Mb)			0.0546375	-2.85085	Low
Non-Progressor	Pt-25	NDBE	NA	SLX-12452.D706_D506				0.0430721	-3.10085	Low
Non-Progressor	Pt-25	NDBE	NA	SLX-12452.D707_D506	9p focal del (3Mb)	(low fraction) gain of 3 and 8		0.129068	-1.90922	Low
Non-Progressor	Pt-25	NDBE	NA	SLX-12452.D710_D507	9p focal del (3Mb)			0.0299816	-3.47673	Low
Non-Progressor	Pt-25	NDBE	NA	SLX-12452.D711_D507	9p focal del (3Mb)	gain of 3 (low fraction) and 8		0.138416	-1.82851	Low
Non-Progressor	Pt-25	NDBE	NA	SLX-12452.D712_D503	9p focal del (3Mb)	(low fraction) gain of 3 and 8		0.0491645	-2.96217	Low
Non-Progressor	Pt-25	NDBE	NA	SLX-12457.D702_D504	(low fraction) 9p focal del (3Mb)			0.13104	-1.8918	Low
Non-Progressor	Pt-26	LGD	0	SLX-12453.D706_D501				0.00422303	-5.46297	Low
Non-Progressor	Pt-26	ID	36	SLX-12453.D703_D502	9p focal del (2Mb)			0.0489381	-2.96702	Low
Non-Progressor	Pt-26	NDBE	48	SLX-12453.D702_D501				0.143317	-1.78801	Low
Non-Progressor	Pt-26	NDBE	84	SLX-12453.D706_D506				0.0376234	-3.24178	Low
Non-Progressor	Pt-26	NDBE	108	SLX-12453.D709_D505	(low fraction) 9p focal del (2Mb)			0.107227	-2.11939	Low
Non-Progressor	Pt-26	NDBE	132	SLX-12453.D711_D502				0.0829066	-2.40349	Low
Non-Progressor	Pt-26	NDBE	NA	SLX-12453.D701_D502	9p focal del (1Mb)			0.0108579	-4.51195	Low
Non-Progressor	Pt-26	NDBE	NA	SLX-12453.D701_D503				0.0361915	-3.28207	Low
Non-Progressor	Pt-26	NDBE	NA	SLX-12453.D702_D503	9p focal del (1Mb)			0.0506176	-2.93151	Low
Non-Progressor	Pt-26	NDBE	NA	SLX-12453.D703_D504	9p focal del (2Mb)			0.0184818	-3.97232	Low
Non-Progressor	Pt-26	NDBE	NA	SLX-12453.D704_D507	9p focal del (2Mb)			0.0157135	-4.1374	Low
Non-Progressor	Pt-26	NDBE	NA	SLX-12453.D704_D508	(low fraction) 9p focal del (2Mb)			0.0107905	-4.51824	Low
Non-Progressor	Pt-26	NDBE	NA	SLX-12453.D707_D507	(low fraction) 9p focal del (2Mb)			0.0108717	-4.51066	Low
Non-Progressor	Pt-26	NDBE	NA	SLX-12453.D707_D508	9p focal del (2Mb)			0.00923135	-4.67588	Low
Non-Progressor	Pt-26	NDBE	NA	SLX-12453.D709_D507	9p focal del (2Mb)			0.00663611	-5.00857	Low
Non-Progressor	Pt-26	NDBE	NA	SLX-12453.D710_D503				0.0103881	-4.55666	Low
Non-Progressor	Pt-26	NDBE	NA	SLX-12453.D710_D505	(low fraction) 9p focal del (2Mb)		9q focal del (3Mb)	0.0195902	-3.91294	Low
Non-Progressor	Pt-27	ID	0	SLX-12455.D711_D502				0.263395	-1.0284	Low
Non-Progressor	Pt-27	ID	12	SLX-12455.D703_D502				0.26365	-1.02708	Low
Non-Progressor	Pt-27	ID	24	SLX-12455.D702_D506				0.106415	-2.1279	Low
Non-Progressor	Pt-27	ID	30	SLX-12455.D701_D501				0.431148	-0.27717	Moderate
Non-Progressor	Pt-27	NDBE	36	SLX-12455.D701_D505				0.117015	-2.02101	Low
Non-Progressor	Pt-27	NDBE	60	SLX-12455.D707_D506				0.367981	-0.540888	Moderate
Non-Progressor	Pt-27	NDBE	84	SLX-12455.D705_D504				0.325213	-0.729916	Moderate
Non-Progressor	Pt-27	ID	NA	SLX-12455.D702_D501				0.129495	-1.90543	Low
Non-Progressor	Pt-28	NDBE	0	SLX-12453.D709_D504				0.562115	0.249749	High
Non-Progressor	Pt-28	LGD	36	SLX-12453.D705_D501			gain of 18p, 20; gain of 6,8,18 (low fraction)	0.828433	1.57456	High
Non-Progressor	Pt-28	ID	48	SLX-12453.D708_D502				0.531926	0.12788	High
Non-Progressor	Pt-28	NDBE	NA	SLX-12453.D708_D504				0.433435	-0.267851	Moderate
Progressor	Pt-29	NDBE	0	SLX-12451.D702_D502			(low fraction)1q ter gain, 17p loss, 18 gain	0.453944	-0.184746	Moderate
Progressor	Pt-29	NDBE	60	SLX-12451.D709_D503				0.369012	-0.536456	Moderate
Progressor	Pt-29	NDBE	72	SLX-12451.D705_D505				0.489067	-0.0437403	Moderate
Progressor	Pt-29	NDBE	84	SLX-12451.D704_D505			(low fraction)7 gain, 18q complex gain (4Mb + 6Mb) + 20q ter loss (10Mb)	0.496613	-0.0135492	Moderate
Progressor	Pt-29	NDBE	120	SLX-12451.D707_D505			(low fraction) 17p loss	0.517963	0.0718831	High
Progressor	Pt-29	IMC	NA	SLX-12451.D701_D507			9p ter del (sloping copy number) + 9q gain	0.0934454	-2.27227	Low
Progressor	Pt-29	NDBE	NA	SLX-12451.D701_D506				0.400707	-0.402519	Moderate
Progressor	Pt-30	LGD	0	SLX-13692.D703_D504	3p focal del (<1Mb), 9p focal del (1Mb + 4Mb), 12p-ter gain (3Mb)		7 gain (low fraction)	0.397672	-0.415175	Moderate
Progressor	Pt-30	IMC	6	SLX-13692.D701_D501	3p focal del (<1Mb), 12p-ter gain (3Mb)		1p-ter complex, 2q ter loss, 4 loss, 5p gain + 5q complex, 8p loss, 16p focal amp, 20q-ter loss	0.0211735	-3.8336	Low
Non-Progressor	Pt-31	NDBE	0	SLX-12453.D709_D506				0.0768898	-2.48538	Low
Non-Progressor	Pt-31	NDBE	12	SLX-12453.D712_D504				0.123514	-1.95957	Low
Non-Progressor	Pt-31	NDBE	24	SLX-12453.D710_D502				0.208462	-1.33422	Low
Non-Progressor	Pt-31	NDBE	48	SLX-12453.D708_D503				0.10583	-2.13406	Low
Non-Progressor	Pt-31	NDBE	NA	SLX-12453.D710_D501				0.0943692	-2.26142	Low
Progressor	Pt-32	LGD	0	SLX-13692.D704_D507	9p complex del + focal del (1Mb), 9q-ter del (3Mb)			0.935483	2.67414	High
Progressor	Pt-32	ID	NA	SLX-13692.D702_D505				0.887417	2.06462	High
Progressor	Pt-32	LGD	NA	SLX-13692.D703_D505	9p complex del + focal del (1Mb), 9q-ter del (3Mb)			0.87124	1.91196	High
Non-Progressor	Pt-33	NDBE	48	SLX-12453.D704_D505	focal dels on 4q (3Mb), 9p (2 x 1Mb) and 9q (3Mb)			0.0104268	-4.55289	Low
Non-Progressor	Pt-33	NDBE	72	SLX-12453.D711_D504	focal dels on 4q (3Mb), 9p (2 x 1Mb) and 9q (3Mb)			0.0018309	-6.30111	Low
Non-Progressor	Pt-33	NDBE	NA	SLX-12453.D701_D507	focal dels on 4q (3Mb), 9p (2 x 1Mb) and 9q (3Mb)			4e-05	-10.1271	Low
Non-Progressor	Pt-33	NDBE	NA	SLX-12453.D703_D501	focal dels on 4q (3Mb), 9p (2 x 1Mb) and 9q (3Mb)			0.000935075	-6.97395	Low
Non-Progressor	Pt-33	NDBE	NA	SLX-12453.D704_D504				8.06e-05	-9.42585	Low
Non-Progressor	Pt-33	NDBE	NA	SLX-12453.D705_D502	focal dels on 4q (3Mb), 9p (2 x 1Mb) and 9q (3Mb)			0.000513221	-7.57429	Low
Non-Progressor	Pt-33	NDBE	NA	SLX-12453.D705_D508	focal dels on 4q (3Mb), 9p (2 x 1Mb) and 9q (3Mb)			0.000128584	-8.9588	Low
Non-Progressor	Pt-33	NDBE	NA	SLX-12453.D706_D507			(low fraction) 8 gain	0.00121104	-6.71506	Low
Non-Progressor	Pt-33	NDBE	NA	SLX-12453.D709_D503				0.00444076	-5.41248	Low
Non-Progressor	Pt-33	NDBE	NA	SLX-12453.D711_D505	focal dels on 4q (3Mb), 9p (2 x 1Mb) and 9q (3Mb)			0.00400887	-5.51523	Low
Non-Progressor	Pt-33	NDBE	NA	SLX-12453.D712_D501	focal dels on 4q (3Mb), 9p (2 x 1Mb) and 9q (3Mb)			0.000395153	-7.83584	Low
Progressor	Pt-34	NDBE	0	SLX-9242.D706_D507	8q focal gain (3Mb)			0.669724	0.706936	High
Progressor	Pt-34	NDBE	12	SLX-10725.D706_D503	8q focal gain (3Mb)		8q complex loss	0.723598	0.962381	High
Progressor	Pt-34	NDBE	24	SLX-9242.D705_D508	8q focal gain (3Mb)			0.502765	0.0110581	High
Progressor	Pt-34	LGD	36	SLX-10725.D706_D504	8q focal gain (3Mb)	17p loss (low fraction)	12p focal gain	0.763252	1.17059	High
Progressor	Pt-34	LGD	42	SLX-9242.D706_D508	8q focal gain (3Mb)			0.846372	1.70642	High
Progressor	Pt-34	LGD	48	SLX-9242.D707_D501	8q focal gain (3Mb)			0.854879	1.77339	High
Progressor	Pt-34	ID	60	SLX-10729.D702_D502	8q focal gain (3Mb)			0.42322	-0.309567	Moderate
Progressor	Pt-34	ID	66	SLX-9242.D708_D501	8q focal gain (3Mb)			0.542975	0.172326	High
Progressor	Pt-34	ID	72	SLX-9242.D708_D502	8q focal gain (3Mb)			0.379538	-0.491512	Moderate
Progressor	Pt-34	LGD	78	SLX-10729.D707_D501	8q focal gain (3Mb)			0.683743	0.771025	High
Progressor	Pt-34	NDBE	96	SLX-10729.D707_D505	8q focal gain (3Mb)			0.434647	-0.262914	Moderate
Progressor	Pt-34	NDBE	102	SLX-9242.D707_D503	8q focal gain (3Mb)			0.471358	-0.114692	Moderate
Progressor	Pt-34	LGD	108	SLX-10729.D702_D503	8q focal gain (3Mb)	17p loss	5 loss, 8q complex gain	0.832676	1.60471	High
Progressor	Pt-34	LGD	114	SLX-9242.D708_D503	8q focal gain (3Mb)	17p loss	aneuploid-2: 5 loss, 8q complex gain, 12q loss, 17q complex with 17q ter loss,	0.882543	2.01673	High
Progressor	Pt-34	LGD	120	SLX-10729.D702_D504	8q focal gain (3Mb)			0.471925	-0.11242	Moderate
Progressor	Pt-34	NDBE	144	SLX-10729.D707_D506	8q focal gain (3Mb)			0.894549	2.13807	High
Progressor	Pt-34	LGD	150	SLX-9242.D707_D504	8q focal gain (3Mb)	17p loss	aneuploid-1b + aneuploid-2: 1p paracen loss (30Mb), 2p loss, 3p-ter gain (sloping copy number near centromeric end), 5 loss, 6 gain, 7 gain + 7p-ter complex loss, 8 gain + 8q complex gain, 9q paracen loss + ter gain, 12q loss, 15q loss, 16p loss, 17q complex loss, 19 loss, 21q loss, 22q loss	0.836349	1.63131	High
Progressor	Pt-34	NDBE	156	SLX-9242.D707_D505	8q focal gain (3Mb)			0.519594	0.0784178	High
Progressor	Pt-34	IMC	162	SLX-9242.D708_D504	8q focal gain (3Mb)	17p loss	aneuploid-1a': 1p complex loss, 3q loss + complex amp, 4q-ter gain, 5 gain, 6 loss, 7 gain, 8 gain, 9 gain + 9q ter gain (sloping copy number), 10p focal del (2Mb), 11 loss, 13q gain, 14 paracen loss (5Mb), 18q complex, 19p-ter loss, 20 gain, 21q paracen loss, 22 loss	0.999999	14.2862	High
Progressor	Pt-34	ID	NA	SLX-10729.D707_D502	8q focal gain (3Mb)			0.432423	-0.271972	Moderate
Progressor	Pt-34	IMC	NA	SLX-10725.D702_D506	8q focal gain (3Mb)	17p loss	aneuploid-1a: 1p complex loss, 3q loss + complex amp, 4q-ter gain, 5 gain, 6 loss, 7 gain, 8 gain, 9 gain + 9q ter gain (sloping copy number), 10p focal del (2Mb), 11 loss, 13q gain, 14 paracen del (5Mb), 18q complex, 19p loss, 20 gain, 21q loss + paracentric loss, 22 loss	0.999999	14.2694	High
Progressor	Pt-34	IMC	NA	SLX-10729.D702_D507	8q focal gain (3Mb)	17p loss	aneuploid-1b: 1p paracen. loss (30Mb), 3p-ter gain, 5 loss, 6 gain, 8 gain, 9q paracen loss + ter gain, 10p focal del (2Mb), 13q gain, 19 loss, 21q loss, 22 loss	0.905801	2.26341	High
Progressor	Pt-34	IMC	NA	SLX-10729.D702_D508	8q focal gain (3Mb)	17p loss	aneuploid-1b': 1p paracen. loss (30Mb), 3p gain, 5 loss, 6 gain, 8 gain (8q-ter sloping copy number), 9q paracen loss + ter gain, 10p focal del (2Mb), 13q gain, 14q loss, 19 loss, 21q loss, 22q loss	0.67993	0.753452	High
Progressor	Pt-34	IMC	NA	SLX-10729.D703_D502	8q focal gain (3Mb)		aneuploid-1b'': 1p paracen. loss (30Mb), 3p gain + 3p focal del (<1Mb), 5 loss, 7 gain, 8 gain (8q-ter sloping copy number), 9q paracen loss + ter gain, 10p focal del (2Mb), 13q gain, 14q loss, 18q-ter loss + complex gain, 19 loss, 21q loss, 22q loss	0.997842	6.13618	High
Progressor	Pt-34	IMC	NA	SLX-10729.D703_D503	NA (noisy coverage)			0.982078	4.00364	High
Progressor	Pt-34	IMC	NA	SLX-10729.D703_D504	NA (noisy coverage)			0.830411	1.58854	High
Progressor	Pt-34	IMC	NA	SLX-10729.D703_D505	NA (noisy coverage)			0.849113	1.72766	High
Progressor	Pt-34	LGD	NA	SLX-10729.D706_D508	8q focal gain (3Mb)			0.45669	-0.173675	Moderate
Progressor	Pt-34	LGD	NA	SLX-9242.D707_D502	8q focal gain (3Mb)			0.556392	0.226531	High
Progressor	Pt-34	NDBE	NA	SLX-10729.D702_D505	8q focal gain (3Mb)		aneuploid-2: 2p loss, 5 loss, 12q loss, 13q ter loss, 16p loss + 16q gain, 17p loss and 17q complex with 17q ter loss	0.359422	-0.577872	Moderate
Progressor	Pt-34	NDBE	NA	SLX-10729.D707_D507	8q focal gain (3Mb)			0.479133	-0.0835179	Moderate
Progressor	Pt-35	LGD	0	SLX-12452.D706_D504	focal del on 1p (1Mb), focal gain on 2q (3Mb) and 8q (1Mb)	21q loss		0.554362	0.218313	High
Progressor	Pt-35	LGD	24	SLX-12452.D704_D502	focal del on 9p (1Mb), focal gain on 2q (3Mb) and 8q (1Mb)			0.758019	1.14185	High
Progressor	Pt-35	NDBE	36	SLX-12457.D701_D502	focal gain on 2q (3Mb) and 8q (1Mb)			0.241827	-1.14269	Low
Progressor	Pt-35	LGD	48	SLX-12452.D704_D501	focal del on 1p (1Mb), focal gain on 2q (3Mb) and 8q (1Mb)			0.410114	-0.363495	Moderate
Progressor	Pt-35	LGD	54	SLX-12452.D705_D501	focal gain on 2q (3Mb) and 8q (1Mb)			0.420526	-0.320614	Moderate
Progressor	Pt-35	LGD	72	SLX-12452.D706_D502	focal del on 1p (1Mb), focal gain on 2q (3Mb) and 8q (1Mb)			0.462547	-0.150091	Moderate
Progressor	Pt-35	NDBE	78	SLX-12452.D701_D505	focal del on 9p (1Mb), focal gain on 2q (3Mb) and 8q (1Mb)	21q loss	(low fraction) 13q complex	0.959978	3.17749	High
Progressor	Pt-35	HGD	NA	SLX-12452.D710_D504	focal del on 1p (1Mb), focal gain on 2q (3Mb) and 8q (1Mb)	21q loss		0.692138	0.810134	High
Progressor	Pt-35	ID	NA	SLX-12452.D709_D504	focal del on 1p (1Mb), focal gain on 2q (3Mb) and 8q (1Mb)	21q loss		0.578709	0.317474	High
Progressor	Pt-35	ID	NA	SLX-12452.D712_D504	focal del on 1p (1Mb), focal gain on 2q (3Mb) and 8q (1Mb)	21q loss	(low fraction) 13q complex	0.396952	-0.418182	Moderate
Progressor	Pt-35	LGD	NA	SLX-12452.D705_D502	focal del on 9p (1Mb), focal gain on 2q (3Mb) and 8q (1Mb)			0.4624	-0.150686	Moderate
Progressor	Pt-35	LGD	NA	SLX-12452.D705_D508	focal del on 1p (1Mb), focal gain on 2q (3Mb) and 8q (1Mb)			0.309087	-0.804391	Moderate
Progressor	Pt-35	LGD	NA	SLX-12452.D711_D504	focal del on 1p (1Mb), focal gain on 2q (3Mb) and 8q (1Mb)		(low fraction) 20 gain	0.853634	1.76339	High
Non-Progressor	Pt-36	NDBE	0	SLX-9246.D703_D502	focal del on 9p (1Mb)			0.771296	1.21564	High
Non-Progressor	Pt-36	NDBE	36	SLX-10729.D710_D507	focal del on 3p (1Mb), 9p (1Mb), 16p (1Mb) + 18 gain			0.899275	2.1892	High
Non-Progressor	Pt-36	NDBE	48	SLX-9246.D701_D507	focal del on 3p (1Mb), 9p (1Mb)			0.759409	1.14944	High
Non-Progressor	Pt-36	NDBE	72	SLX-10729.D705_D504				0.780636	1.26938	High
Non-Progressor	Pt-36	NDBE	96	SLX-9246.D702_D508				0.599144	0.401898	High
Non-Progressor	Pt-36	NDBE	120	SLX-10729.D705_D507			paracentric del on 12q (25Mb, low fraction)	0.672122	0.717798	High
Non-Progressor	Pt-36	NDBE	144	SLX-9246.D704_D501	focal del on 3p (1Mb), 9p (1Mb), 16p (1Mb) + 18 gain (low fraction)			0.662008	0.672254	High
Non-Progressor	Pt-36	NDBE	NA	SLX-10729.D705_D502	focal del on 3p (1Mb), 9p (1Mb)			0.696138	0.828976	High
Non-Progressor	Pt-36	NDBE	NA	SLX-10729.D705_D503	focal del on 3p (1Mb)			0.613985	0.464095	High
Non-Progressor	Pt-36	NDBE	NA	SLX-10729.D705_D505				0.4617	-0.153501	Moderate
Non-Progressor	Pt-36	NDBE	NA	SLX-10729.D705_D506	focal del on 3p (1Mb), 9p (1Mb), 16p (1Mb) + 18 gain			0.429397	-0.284312	Moderate
Non-Progressor	Pt-36	NDBE	NA	SLX-10729.D706_D501	focal del on 3p (1Mb), 9p (1Mb), 16p (1Mb)			0.543426	0.174142	High
Non-Progressor	Pt-36	NDBE	NA	SLX-10729.D710_D508	focal del on 3p (1Mb), 9p (1Mb)			0.594912	0.384308	High
Non-Progressor	Pt-36	NDBE	NA	SLX-10729.D711_D501				0.519642	0.0786094	High
Non-Progressor	Pt-36	NDBE	NA	SLX-9246.D701_D508	focal del on 3p (1Mb), 9p (1Mb)			0.754601	1.1233	High
Non-Progressor	Pt-36	NDBE	NA	SLX-9246.D702_D506	focal del on 3p (1Mb), 9p (1Mb), 16p (1Mb) + 18 gain			0.853805	1.76476	High
Non-Progressor	Pt-36	NDBE	NA	SLX-9246.D702_D507				0.62574	0.513983	High
Non-Progressor	Pt-36	NDBE	NA	SLX-9246.D703_D501	focal del on 3p (1Mb), 9p (1Mb), 16p (1Mb)		6 gain (low fraction)	0.608424	0.440694	High
Non-Progressor	Pt-37	LGD	0	SLX-12453.D708_D501				0.0837321	-2.39269	Low
Non-Progressor	Pt-37	LGD	12	SLX-12453.D701_D501			18q focal gain (1Mb)	0.0249484	-3.66568	Low
Non-Progressor	Pt-37	NDBE	48	SLX-12453.D701_D504				0.0976939	-2.22311	Low
Non-Progressor	Pt-37	NDBE	84	SLX-12453.D708_D508				0.211781	-1.31422	Low
Non-Progressor	Pt-37	NDBE	108	SLX-12453.D701_D506				0.0221007	-3.7898	Low
Non-Progressor	Pt-38	NDBE	0	SLX-12455.D708_D501				0.670566	0.710745	High
Non-Progressor	Pt-38	NDBE	24	SLX-12455.D712_D501				0.125719	-1.93936	Low
Non-Progressor	Pt-38	NDBE	48	SLX-12455.D709_D503				0.109751	-2.09329	Low
Non-Progressor	Pt-38	NDBE	72	SLX-12455.D711_D503				0.123403	-1.96059	Low
Non-Progressor	Pt-38	NDBE	NA	SLX-12455.D703_D506				0.125469	-1.94162	Low
Non-Progressor	Pt-38	NDBE	NA	SLX-12455.D706_D506				0.0918787	-2.29091	Low
Non-Progressor	Pt-38	NDBE	NA	SLX-12455.D707_D503				0.0593858	-2.76248	Low
Non-Progressor	Pt-39	NDBE	0	SLX-12455.D707_D505				0.076173	-2.49552	Low
Non-Progressor	Pt-39	NDBE	24	SLX-12455.D703_D501	9p terminal del + 16q-terminal/complex del		(low fraction) 15q gain	0.0925622	-2.28274	Low
Non-Progressor	Pt-39	NDBE	48	SLX-12455.D701_D503				0.414575	-0.345085	Moderate
Non-Progressor	Pt-39	NDBE	72	SLX-12455.D704_D503				0.0599023	-2.75327	Low
Non-Progressor	Pt-39	NDBE	96	SLX-12455.D703_D507	9p terminal del + 16q-terminal/complex del			0.3767	-0.503577	Moderate
Non-Progressor	Pt-39	NDBE	NA	SLX-12455.D705_D503				0.0512251	-2.91894	Low
Non-Progressor	Pt-39	NDBE	NA	SLX-12455.D708_D505			3p focal del (<1Mb)	0.0552843	-2.8384	Low
Non-Progressor	Pt-40	NDBE	0	SLX-12455.D710_D504	focal del on 3p (<1Mb) + 8 gain	6q-terminal gain + 9p focal del (low fraction)		0.324461	-0.733345	Moderate
Non-Progressor	Pt-40	NDBE	12	SLX-12455.D702_D505	focal del on 3p (<1Mb)			0.250955	-1.09353	Low
Non-Progressor	Pt-40	NDBE	24	SLX-12455.D705_D501	focal del on 3p (<1Mb) + 8 gain			0.879076	1.98371	High
Non-Progressor	Pt-40	NDBE	60	SLX-12455.D705_D508	focal del on 3p (<1Mb) + 8 gain			0.332549	-0.696681	Moderate
Non-Progressor	Pt-40	NDBE	NA	SLX-12455.D706_D503	8 gain	9p focal dels (3Mb + <1Mb)		0.745824	1.07646	High
Non-Progressor	Pt-40	NDBE	NA	SLX-12455.D710_D505	8 gain (low fraction)			0.219723	-1.26728	Low
Non-Progressor	Pt-40	NDBE	NA	SLX-12455.D711_D507	focal del on 3p (<1Mb) + 8 gain	6q-terminal gain (low fraction)		0.549073	0.196926	High
Non-Progressor	Pt-41	ID	0	SLX-12451.D706_D502				0.0135177	-4.29015	Low
Non-Progressor	Pt-41	NDBE	12	SLX-12451.D712_D505	focal del on 3p (<1Mb) + (low fraction) 9p focal del (2Mb)		18p gain + 18 gain	0.0149616	-4.18719	Low
Non-Progressor	Pt-41	NDBE	36	SLX-12457.D702_D505	focal del on 3p (<1Mb) + 9p focal del (3Mb)			0.172617	-1.56719	Low
Non-Progressor	Pt-41	NDBE	60	SLX-12451.D705_D507	focal del on 3p (<1Mb) + 9p focal del (2Mb)			0.12436	-1.95177	Low
Non-Progressor	Pt-41	NDBE	84	SLX-12457.D702_D508	focal del on 3p (<1Mb)			0.160768	-1.65252	Low
Non-Progressor	Pt-41	NDBE	NA	SLX-12451.D702_D505	focal del on 3p (<1Mb) + 9p focal del (2Mb)			0.0624517	-2.70888	Low
Non-Progressor	Pt-41	NDBE	NA	SLX-12451.D704_D504				0.0542322	-2.85872	Low
Non-Progressor	Pt-41	NDBE	NA	SLX-12451.D709_D507	focal del on 3p (<1Mb) + (low fraction) 9p focal del (2Mb)			0.0710252	-2.57105	Low
Non-Progressor	Pt-41	NDBE	NA	SLX-12451.D711_D505	focal del on 3p (<1Mb) + (low fraction) 9p focal del (2Mb)			0.0110305	-4.496	Low
Non-Progressor	Pt-42	NDBE	0	SLX-12451.D709_D502	focal del on 3p (<1Mb), 9p (2Mb)			0.22458	-1.23917	Low
Non-Progressor	Pt-42	NDBE	24	SLX-12451.D708_D507	9p focal del (2Mb)			0.288665	-0.901878	Low
Non-Progressor	Pt-42	NDBE	NA	SLX-12451.D705_D502	9p focal del (2Mb)			0.0912688	-2.29824	Low
Non-Progressor	Pt-42	NDBE	NA	SLX-12451.D706_D506	(low fraction) 9p focal del (2Mb)			0.074397	-2.52103	Low
Non-Progressor	Pt-42	NDBE	NA	SLX-12451.D707_D502			8 gain (low fraction)	0.0152827	-4.16563	Low
Non-Progressor	Pt-42	NDBE	NA	SLX-12451.D711_D504	9p focal del (2Mb)			0.168659	-1.59516	Low
Non-Progressor	Pt-43	LGD	0	SLX-12455.D710_D501		(low fraction) 8 gain		0.0523837	-2.89535	Low
Non-Progressor	Pt-43	LGD	12	SLX-12455.D712_D502	9p focal del (2Mb)	(low fraction) 8 gain		0.0623225	-2.71108	Low
Non-Progressor	Pt-43	NDBE	24	SLX-12455.D711_D504		(low fraction) 8 gain		0.033166	-3.3725	Low
Non-Progressor	Pt-43	NDBE	48	SLX-12455.D712_D503	9p focal del (2Mb)			0.013365	-4.30166	Low
Non-Progressor	Pt-43	NDBE	72	SLX-12455.D708_D506	(low fraction) 9p focal del (2Mb)			0.0860082	-2.36338	Low
Non-Progressor	Pt-44	NDBE	0	SLX-12451.D702_D501	9p focal del (1Mb)		(low fraction) 19p loss	0.129119	-1.90877	Low
Non-Progressor	Pt-44	ID	12	SLX-12451.D710_D503	9p focal del (1Mb)			0.266741	-1.01122	Low
Non-Progressor	Pt-44	NDBE	24	SLX-12451.D705_D504	9p focal del (1Mb)		focal del on 4q (2Mb)	0.246391	-1.11796	Low
Non-Progressor	Pt-44	NDBE	48	SLX-12451.D712_D507	9p focal del (1Mb)			0.313035	-0.78597	Moderate
Non-Progressor	Pt-44	ID	NA	SLX-12451.D701_D502	9p focal del (1Mb)			0.0520154	-2.9028	Low
Non-Progressor	Pt-44	LGD	NA	SLX-12451.D708_D501	9p focal del (1Mb)			0.103993	-2.15363	Low
Non-Progressor	Pt-44	NDBE	NA	SLX-12451.D701_D503	9p focal del (1Mb)			0.0326776	-3.38784	Low
Non-Progressor	Pt-44	NDBE	NA	SLX-12451.D702_D503	9p focal del (1Mb)			0.19327	-1.4289	Low
Non-Progressor	Pt-44	NDBE	NA	SLX-12451.D702_D506	9p focal del (1Mb)			0.17524	-1.54894	Low
Non-Progressor	Pt-44	NDBE	NA	SLX-12451.D709_D508	9p focal del (1Mb)			0.28072	-0.940894	Low
Non-Progressor	Pt-44	NDBE	NA	SLX-12451.D710_D502	9p focal del (1Mb)			0.16215	-1.64232	Low
Non-Progressor	Pt-44	NDBE	NA	SLX-12451.D712_D504	9p focal del (1Mb)			0.143565	-1.78599	Low
Non-Progressor	Pt-44	NDBE	NA	SLX-12457.D702_D507	9p focal del (1Mb)			0.129942	-1.90147	Low
Non-Progressor	Pt-45	NDBE	0	SLX-12451.D704_D501	7p-terminal del/complex, 9p paracentric del (3Mb) + dup			0.460739	-0.157369	Moderate
Non-Progressor	Pt-45	NDBE	12	SLX-12451.D708_D502	7p-terminal del/complex, 9p paracentric del (3Mb) + dup	(low fraction) 18 gain		0.574058	0.298426	High
Non-Progressor	Pt-45	LGD	24	SLX-12457.D701_D506	7p-terminal del/complex, 9p paracentric del (3Mb) + dup			0.722723	0.958007	High
Non-Progressor	Pt-45	NDBE	36	SLX-12451.D712_D506	(low fraction) 7p-terminal del/complex, 9p paracentric del (3Mb) + dup	(low fraction) 18 gain		0.521194	0.0848282	High
Non-Progressor	Pt-45	NDBE	48	SLX-12451.D702_D508	(low fraction) 7p-terminal del/complex			0.653354	0.633815	High
Non-Progressor	Pt-45	NDBE	60	SLX-12451.D704_D507	7p-terminal del/complex, 9p paracentric del (3Mb) + dup			0.48395	-0.0642238	Moderate
Non-Progressor	Pt-45	ID	NA	SLX-12451.D704_D503	(low fraction) 7p-terminal del/complex			0.184112	-1.48873	Low
Non-Progressor	Pt-45	ID	NA	SLX-12451.D706_D501				0.11254	-2.06506	Low
Non-Progressor	Pt-45	LGD	NA	SLX-12457.D702_D506	7p-terminal del/complex, 9p paracentric del (3Mb) + dup			0.454521	-0.182421	Moderate
Non-Progressor	Pt-45	NDBE	NA	SLX-12451.D706_D507				0.610552	0.449632	High
Non-Progressor	Pt-45	NDBE	NA	SLX-12451.D708_D508	(low fraction) 7p-terminal del/complex, 9p paracentric del (3Mb) + dup			0.351182	-0.613847	Moderate
Non-Progressor	Pt-45	NDBE	NA	SLX-12451.D710_D505				0.34102	-0.658754	Moderate
Non-Progressor	Pt-46	LGD	0	SLX-12453.D708_D506				0.653985	0.636604	High
Non-Progressor	Pt-46	NDBE	12	SLX-12453.D710_D507				0.443425	-0.227272	Moderate
Non-Progressor	Pt-46	ID	18	SLX-12453.D711_D507				0.804483	1.41455	High
Non-Progressor	Pt-46	NDBE	60	SLX-12453.D709_D508				0.659383	0.660544	High
Progressor	Pt-47	LGD	0	SLX-12455.D712_D504	focal del on 3p (<1Mb)	6p-ter BFB + complex gain, 7q-ter loss, 8q-ter gain, 9p-ter loss, 10q complex gain		0.901317	2.21195	High
Progressor	Pt-47	LGD	6	SLX-12455.D702_D503	focal del on 3p (<1Mb)	6p-ter BFB, (low fraction) 7q complex, 9p loss, 18q-ter loss	5p-ter loss, 13q loss	0.998086	6.2564	High
Progressor	Pt-47	LGD	12	SLX-12455.D705_D505	focal del on 3p (<1Mb)	6p-ter BFB, 9p loss, 10q complex gain, 18q-ter gain	12 complex (low fraction)	0.762213	1.16485	High
Progressor	Pt-47	HGD	NA	SLX-12455.D705_D506	focal del on 3p (<1Mb)	6p-ter BFB + 6q complex, 7q-ter loss, 8p paracen gain + 8q ter gain, 9p-ter BFB, 10q complex gain, 18p gain + 18q complex loss	13q complex, 21q paracen loss (6Mb)	0.739251	1.04208	High
Progressor	Pt-47	ID	NA	SLX-12455.D701_D506	focal del on 3p (<1Mb)	9p loss		0.501624	0.00649482	High
Progressor	Pt-47	LGD	NA	SLX-12455.D708_D502	focal del on 3p (<1Mb)			0.298655	-0.853709	Low
Progressor	Pt-47	LGD	NA	SLX-12455.D710_D503	focal del on 3p (<1Mb)	6p-ter BFB + complex gain, 7q-ter loss, 8p paracen gain + 8q-ter gain, 9p-ter BFB, 10q complex gain, 18 complex,	13q paracen loss, 20q-ter loss + focal amp, 21q paracen loss (6Mb)	0.632031	0.540941	High
Progressor	Pt-47	NDBE	NA	SLX-12455.D702_D502	focal del on 3p (<1Mb)	18q peri/para-centric gain (6Mb)		0.597708	0.395925	High
Progressor	Pt-47	NDBE	NA	SLX-12455.D708_D504	focal del on 3p (<1Mb)		9p focal del (1Mb) + 9q gain	0.502807	0.0112265	High
Progressor	Pt-47	NDBE	NA	SLX-12455.D709_D505	focal del on 3p (<1Mb)	6p-ter BFB, 7q-ter loss, 8q-ter gain, 9p term loss, 10q complex gain		0.734427	1.0172	High
Progressor	Pt-48	LGD	0	SLX-10722_SLX-11823.D701_D505	8 gain	17p loss, 18 loss + 18q focal gain		0.999773	8.39123	High
Progressor	Pt-48	NDBE	12	SLX-10722_SLX-11823.D711_D505	focal del on 9p (1Mb)	(low fraction) 17p loss, 18 loss + 18q focal gain		0.961086	3.20672	High
Progressor	Pt-48	ID	24	SLX-10722_SLX-11823.D710_D504	focal del on 9p (1Mb)	12q loss, 17p loss, 18 loss + 18q focal gain		0.999393	7.40573	High
Progressor	Pt-48	NDBE	36	SLX-10722_SLX-11823.D703_D504		12q loss, 17p loss, 18 loss + 18q focal gain	15q-ter. gain	0.999933	9.60587	High
Progressor	Pt-48	NDBE	48	SLX-10722_SLX-11823.D712_D506	3 gain, focal del on 9p (1Mb)			0.767862	1.19628	High
Progressor	Pt-48	ID	54	SLX-10722_SLX-11823.D709_D506	focal del on 9p (1Mb)	17p loss, 18 loss + 18q focal gain;	(low fraction) 2p complex gain, (low fraction) 5p loss	0.998877	6.79061	High
Progressor	Pt-48	HGD	NA	SLX-10722_SLX-11823.D702_D507	8 gain			0.650156	0.619723	High
Progressor	Pt-48	HGD	NA	SLX-10722_SLX-11823.D708_D505		12q loss, 17p loss		0.963929	3.28551	High
Progressor	Pt-48	ID	NA	SLX-10722_SLX-11823.D704_D507	8 gain + 3 gain, focal del on 9p (1Mb)			0.79787	1.37304	High
Progressor	Pt-48	LGD	NA	SLX-10722_SLX-11823.D701_D507				0.7189	0.939011	High
Progressor	Pt-48	LGD	NA	SLX-10722_SLX-11823.D706_D504	8 gain + 3 gain, focal del on 9p (1Mb)	18 loss (low fraction)	(low fraction) 5 pericentric loss, gain of 6,7	0.971495	3.52876	High
Progressor	Pt-48	LGD	NA	SLX-10722_SLX-11823.D706_D507	3 gain, focal del on 9p (1Mb)			0.76064	1.15619	High
Progressor	Pt-48	LGD	NA	SLX-10722_SLX-11823.D711_D504	8 gain, focal del on 9p (1Mb)	17p loss, 18 loss + 18q focal gain		0.991457	4.75408	High
Progressor	Pt-48	NDBE	NA	SLX-10722_SLX-11823.D704_D504	focal del on 9p (1Mb)	17p loss, 18 loss + 18q focal gain	2p complex gain, 5 pericentric loss; 10p-ter loss; 12q-ter BFB; 16p loss; 17q complex gain	0.999856	8.84514	High
Progressor	Pt-48	NDBE	NA	SLX-10722_SLX-11823.D705_D504	3 gain, focal del on 9p (1Mb)			0.931575	2.61113	High
Progressor	Pt-48	NDBE	NA	SLX-10722_SLX-11823.D705_D507				0.752763	1.1134	High
Progressor	Pt-48	NDBE	NA	SLX-10722_SLX-11823.D707_D504	3 gain, focal del on 9p (1Mb)			0.977803	3.78536	High
Progressor	Pt-48	NDBE	NA	SLX-10722_SLX-11823.D708_D504	focal del on 9p (1Mb)			0.608313	0.440226	High
Progressor	Pt-48	NDBE	NA	SLX-10722_SLX-11823.D709_D504	3 gain, focal del on 9p (1Mb)			0.934419	2.65664	High
Progressor	Pt-48	NDBE	NA	SLX-10722_SLX-11823.D709_D505	focal del on 9p (1Mb)			0.536136	0.144796	High
Progressor	Pt-48	NDBE	NA	SLX-10722_SLX-11823.D710_D505	focal del on 9p (1Mb)			0.497359	-0.0105628	Moderate
Progressor	Pt-48	NDBE	NA	SLX-10722_SLX-11823.D710_D506	(low fraction) focal del on 9p (1Mb)			0.740444	1.04828	High
Progressor	Pt-48	NDBE	NA	SLX-10722_SLX-11823.D711_D506				0.46966	-0.121509	Moderate
Progressor	Pt-48	NDBE	NA	SLX-10722_SLX-11823.D712_D504	3 gain, focal del on 9p (1Mb)			0.469218	-0.123286	Moderate
Progressor	Pt-48	NDBE	NA	SLX-10722_SLX-11823.D712_D505	8 gain + (low fraction) 3 gain, focal del on 9p (1Mb)	18 loss (low fraction)		0.49529	-0.0188415	Moderate
Non-Progressor	Pt-49	NDBE	0	SLX-12456_SLX-12458.D705_D501	9p focal del (2Mb)			0.705774	0.874949	High
Non-Progressor	Pt-49	NDBE	24	SLX-12456_SLX-12458.D711_D502	9p focal del (2Mb)			0.735221	1.02127	High
Non-Progressor	Pt-49	NDBE	36	SLX-12456_SLX-12458.D707_D501	9p focal del (2Mb)			0.310732	-0.7967	Moderate
Non-Progressor	Pt-49	NDBE	60	SLX-12456_SLX-12458.D708_D503	9p focal del (2Mb)	19p gain (low fraction)		0.603341	0.419404	High
Non-Progressor	Pt-49	NDBE	84	SLX-12456_SLX-12458.D704_D503	9p focal del (2Mb)	19 loss (low fraction)		0.323691	-0.736859	Moderate
Non-Progressor	Pt-49	ID	90	SLX-12456_SLX-12458.D704_D507	9p focal del (2Mb)			0.495862	-0.0165515	Moderate
Non-Progressor	Pt-49	NDBE	132	SLX-12456_SLX-12458.D707_D505	9p focal del (2Mb)	19 loss (low fraction)		0.54422	0.177344	High
Non-Progressor	Pt-49	NDBE	156	SLX-12456_SLX-12458.D706_D505	9p focal del (2Mb)	19 loss (low fraction)		0.234034	-1.18567	Low
Non-Progressor	Pt-49	ID	NA	SLX-12456_SLX-12458.D706_D503	9p focal del (2Mb)	18 gain (low fraction)		0.331108	-0.703179	Moderate
Non-Progressor	Pt-49	NDBE	NA	SLX-12456_SLX-12458.D702_D501				0.57155	0.288177	High
Non-Progressor	Pt-49	NDBE	NA	SLX-12456_SLX-12458.D702_D502	9p focal del (2Mb)			0.263622	-1.02723	Low
Non-Progressor	Pt-49	NDBE	NA	SLX-12456_SLX-12458.D703_D504	9p focal del (2Mb)			0.311461	-0.7933	Moderate
Non-Progressor	Pt-49	NDBE	NA	SLX-12456_SLX-12458.D704_D505	9p focal del (2Mb)			0.254748	-1.07345	Low
Non-Progressor	Pt-49	NDBE	NA	SLX-12456_SLX-12458.D705_D507	(low fraction) 9p focal del			0.168317	-1.59761	Low
Non-Progressor	Pt-49	NDBE	NA	SLX-12456_SLX-12458.D707_D503	9p focal del (2Mb)	19 gain (low fraction)		0.355721	-0.593985	Moderate
Non-Progressor	Pt-49	NDBE	NA	SLX-12456_SLX-12458.D709_D506	9p focal del (2Mb)	19 loss (low fraction)		0.399911	-0.405834	Moderate
Non-Progressor	Pt-49	NDBE	NA	SLX-12456_SLX-12458.D710_D505	9p focal del (2Mb)	18 gain (low fraction)		0.112833	-2.06213	Low
Non-Progressor	Pt-49	NDBE	NA	SLX-12456_SLX-12458.D712_D503	9p focal del (2Mb)			0.212281	-1.31123	Low
Non-Progressor	Pt-49	NDBE	NA	SLX-12456_SLX-12458.D712_D504	9p focal del (2Mb)			0.232688	-1.19319	Low
Non-Progressor	Pt-50	NDBE	0	SLX-12456_SLX-12458.D711_D506	focal del on 3p (<1Mb), 16p (1Mb) + gain of 8, 18, 20		(low fraction) 3 gain	0.273317	-0.977858	Low
Non-Progressor	Pt-50	ID	6	SLX-12456_SLX-12458.D703_D503			(low fraction) 7 gain	0.137284	-1.83803	Low
Non-Progressor	Pt-50	NDBE	24	SLX-12456_SLX-12458.D704_D506	focal del on 16p (1Mb)			0.675606	0.733653	High
Non-Progressor	Pt-50	NDBE	48	SLX-12456_SLX-12458.D710_D506	focal del on 16p (1Mb)			0.340855	-0.659488	Moderate
Non-Progressor	Pt-50	NDBE	54	SLX-12456_SLX-12458.D705_D506				0.231833	-1.19799	Low
Non-Progressor	Pt-50	LGD	NA	SLX-12456_SLX-12458.D704_D501	focal del on 3p (<1Mb), 16p (1Mb) + gain of 8, 18, 20			0.0797663	-2.44553	Low
Non-Progressor	Pt-50	NDBE	NA	SLX-12456_SLX-12458.D708_D506	gain of 8 and 20 (low fraction)			0.128712	-1.9124	Low
Non-Progressor	Pt-50	NDBE	NA	SLX-12456_SLX-12458.D709_D507	focal del on 3p (<1Mb), 16p (1Mb)			0.335975	-0.681282	Moderate
Non-Progressor	Pt-51	LGD	0	SLX-12456_SLX-12458.D703_D502	4p complex del, 5q focal del (1Mb), 9p focal del (1Mb), 10p focal del (3Mb)			0.443099	-0.228593	Moderate
Non-Progressor	Pt-51	NDBE	12	SLX-12456_SLX-12458.D711_D504	4p complex del + 9p focal del (1Mb) + 10p focal del (3Mb)			0.513115	0.0524715	High
Non-Progressor	Pt-51	ID	24	SLX-12456_SLX-12458.D708_D505	(low fraction) 4p complex del + 9p focal del (1Mb)			0.537521	0.150368	High
Non-Progressor	Pt-51	NDBE	36	SLX-12456_SLX-12458.D708_D507	(low fraction) 4p complex del + 9p focal del (1Mb)			0.563676	0.256095	High
Non-Progressor	Pt-51	NDBE	60	SLX-12456_SLX-12458.D711_D508				0.330138	-0.70756	Moderate
Non-Progressor	Pt-51	ID	NA	SLX-12456_SLX-12458.D711_D507				0.195846	-1.41246	Low
Non-Progressor	Pt-51	NDBE	NA	SLX-12456_SLX-12458.D703_D508	4p complex del, 9p focal del (1Mb), 10p focal del (3Mb)			0.449399	-0.2031	Moderate
Non-Progressor	Pt-51	NDBE	NA	SLX-12456_SLX-12458.D706_D501	4p complex del, 5q focal del (1Mb), 9p focal del (1Mb), 10p focal del (3Mb)			0.385625	-0.46574	Moderate
Non-Progressor	Pt-51	NDBE	NA	SLX-12456_SLX-12458.D706_D502				0.440899	-0.237514	Moderate
Non-Progressor	Pt-51	NDBE	NA	SLX-12456_SLX-12458.D707_D502				0.111521	-2.0753	Low
Non-Progressor	Pt-51	NDBE	NA	SLX-12456_SLX-12458.D707_D504			gain of 8 and 18	0.138786	-1.82541	Low
Non-Progressor	Pt-51	NDBE	NA	SLX-12456_SLX-12458.D707_D506	4p complex del, 5q focal del (1Mb), 9p focal del (1Mb), 10p focal del (3Mb)			0.375948	-0.506784	Moderate
Non-Progressor	Pt-51	NDBE	NA	SLX-12456_SLX-12458.D708_D504				0.193301	-1.4287	Low
Non-Progressor	Pt-51	NDBE	NA	SLX-12456_SLX-12458.D710_D504			gain of 21	0.129581	-1.90467	Low
Non-Progressor	Pt-51	NDBE	NA	SLX-12456_SLX-12458.D710_D508	(low fraction) 4p complex del + 9p focal del (1Mb) + 10p focal del (3Mb)			0.317626	-0.764703	Moderate
Progressor	Pt-52	HGD	0	SLX-13692.D708_D501			(low fraction) 18p-ter loss	0.770786	1.21275	High
Progressor	Pt-52	LGD	NA	SLX-13692.D708_D503				0.634608	0.552036	High
Progressor	Pt-52	NDBE	NA	SLX-13692.D702_D501			(low fraction) 19 gain	0.637085	0.562736	High
Non-Progressor	Pt-53	NDBE	0	SLX-12456_SLX-12458.D702_D503				0.102347	-2.17141	Low
Non-Progressor	Pt-53	NDBE	48	SLX-12456_SLX-12458.D703_D501	3p focal del (<1Mb)			0.0406219	-3.16198	Low
Non-Progressor	Pt-53	NDBE	72	SLX-12456_SLX-12458.D709_D502		(low fraction) 10q focal gain (3Mb)		0.0080448	-4.81465	Low
Non-Progressor	Pt-53	NDBE	NA	SLX-12456_SLX-12458.D701_D503	3p focal del (<1Mb) + 18 gain			0.00699114	-4.9561	Low
Non-Progressor	Pt-53	NDBE	NA	SLX-12456_SLX-12458.D702_D504				0.0145067	-4.21853	Low
Non-Progressor	Pt-53	NDBE	NA	SLX-12456_SLX-12458.D705_D503				0.0134682	-4.29386	Low
Non-Progressor	Pt-53	NDBE	NA	SLX-12456_SLX-12458.D705_D504	3p focal del (<1Mb) + 18 gain			0.00340813	-5.67818	Low
Non-Progressor	Pt-53	NDBE	NA	SLX-12456_SLX-12458.D709_D503		10q focal gain (3Mb)	18p gain (low fraction)	0.0058716	-5.13174	Low
Progressor	Pt-55	LGD	0	SLX-13692.D702_D503				0.973483	3.60309	High
Progressor	Pt-55	HGD	6	SLX-13692.D709_D502			(low fraction) 1p and 1q seg del. (>50Mb), 3q complex, (low frac) 4 pericentric del, 5 loss, 6p BFB, 7 complex, 9p loss + 9q seg gain, 10p loss, 11q complex, 12q ter loss, 17p loss, 18q complex	0.999816	8.60299	High
Progressor	Pt-55	LGD	NA	SLX-13692.D701_D508				0.684082	0.772595	High
Progressor	Pt-55	LGD	NA	SLX-13692.D703_D503				0.872232	1.92084	High
Progressor	Pt-55	NDBE	NA	SLX-13692.D712_D502			(low fraction) 8 gain	0.2896	-0.897327	Low
Progressor	Pt-55	NDBE	NA	SLX-13692.D712_D504				0.325737	-0.72753	Moderate
Progressor	Pt-56	NDBE	0	SLX-10729.D707_D508		9p focal del (<1Mb)		0.461419	-0.154632	Moderate
Progressor	Pt-56	NDBE	24	SLX-10729.D703_D506	NA (low coverage)			0.222666	-1.2502	Low
Progressor	Pt-56	NDBE	48	SLX-10725.D708_D503		9p focal del (<1Mb)	(low fraction) 5 loss, 12q-ter loss, 17p loss	0.847471	1.7149	High
Progressor	Pt-56	NDBE	72	SLX-10729.D703_D507			3p ter gain; 5 loss; 12q BFB + complex; 13q-ter loss; 15q gain, 17p loss; 18 complex; 20p loss; 21q paracen loss	0.999994	12.0317	High
Progressor	Pt-56	HGD	78	SLX-10729.D704_D501			(low fraction) 5 loss, 12q-ter BFB + complex, 13q-ter loss, 17p loss, 18 complex, 21q paracen loss	0.944718	2.83844	High
Progressor	Pt-56	NDBE	NA	SLX-10725.D708_D502				0.724654	0.967667	High
Progressor	Pt-56	NDBE	NA	SLX-10725.D708_D504				0.363588	-0.559825	Moderate
Progressor	Pt-56	NDBE	NA	SLX-10729.D703_D508	NA (low coverage)			0.82538	1.55324	High
Progressor	Pt-56	NDBE	NA	SLX-10729.D708_D501				0.836729	1.63409	High
Non-Progressor	Pt-57	NDBE	0	SLX-12456_SLX-12458.D701_D505	3p focal del (<1Mb) + 9p focal del (12Mb)			0.102254	-2.17243	Low
Non-Progressor	Pt-57	NDBE	24	SLX-12456_SLX-12458.D704_D504	3p focal del (<1Mb) + 9p focal del (12Mb)			0.176649	-1.53922	Low
Non-Progressor	Pt-57	NDBE	36	SLX-12456_SLX-12458.D702_D505	3p focal del (<1Mb) + 9p focal del (12Mb)			0.434309	-0.26429	Moderate
Non-Progressor	Pt-57	NDBE	NA	SLX-12456_SLX-12458.D702_D507	3p focal del (<1Mb) + 9p focal del (12Mb)			0.131224	-1.89018	Low
Non-Progressor	Pt-57	NDBE	NA	SLX-12456_SLX-12458.D703_D505	3p focal del (<1Mb) + 9p focal del (12Mb)			0.0817048	-2.41941	Low
Non-Progressor	Pt-57	NDBE	NA	SLX-12456_SLX-12458.D703_D506	3p focal del (<1Mb) + 9p focal del (12Mb)			0.0616023	-2.72347	Low
Non-Progressor	Pt-57	NDBE	NA	SLX-12456_SLX-12458.D705_D505	3p focal del (<1Mb) + 9p focal del (12Mb)			0.0372062	-3.25337	Low
Non-Progressor	Pt-57	NDBE	NA	SLX-12456_SLX-12458.D708_D501	3p focal del (<1Mb) + 9p focal del (12Mb)			0.0359051	-3.29031	Low
Non-Progressor	Pt-57	NDBE	NA	SLX-12456_SLX-12458.D708_D502	3p focal del (<1Mb) + 9p focal del (12Mb)			0.0506914	-2.92998	Low
Non-Progressor	Pt-57	NDBE	NA	SLX-12456_SLX-12458.D709_D501	3p focal del (<1Mb) + 9p focal del (12Mb)			0.328888	-0.713218	Moderate
Non-Progressor	Pt-57	NDBE	NA	SLX-12456_SLX-12458.D711_D501	3p focal del (<1Mb) + 9p focal del (12Mb)			0.108173	-2.10954	Low
Non-Progressor	Pt-57	NDBE	NA	SLX-12456_SLX-12458.D711_D505	3p focal del (<1Mb) + 9p focal del (12Mb)			0.144817	-1.77584	Low
Non-Progressor	Pt-57	NDBE	NA	SLX-12456_SLX-12458.D712_D502	3p focal del (<1Mb) + 9p focal del (12Mb)		16q para/peri-centric gain (30Mb)	0.16617	-1.61302	Low
Non-Progressor	Pt-57	NDBE	NA	SLX-12456_SLX-12458.D712_D507	3p focal del (<1Mb) + 9p focal del (12Mb)			0.108848	-2.10257	Low
Non-Progressor	Pt-58	NDBE	0	SLX-12456_SLX-12458.D706_D504	9p focal del (3Mb), 9q gain (low fraction) + 18 gain			0.283163	-0.928825	Low
Non-Progressor	Pt-58	NDBE	24	SLX-12456_SLX-12458.D706_D508				0.163881	-1.62963	Low
Non-Progressor	Pt-58	NDBE	NA	SLX-12456_SLX-12458.D701_D508	9p focal del (3Mb), 9q gain + 18 gain (low fraction)			0.144177	-1.78102	Low
Non-Progressor	Pt-58	NDBE	NA	SLX-12456_SLX-12458.D702_D506				0.112118	-2.06929	Low
Non-Progressor	Pt-58	NDBE	NA	SLX-12456_SLX-12458.D703_D507				0.0647592	-2.67013	Low
Non-Progressor	Pt-58	NDBE	NA	SLX-12456_SLX-12458.D707_D507	9p focal del (3Mb), 9q gain + 18 gain (low fraction)			0.0829829	-2.40249	Low
Non-Progressor	Pt-58	NDBE	NA	SLX-12456_SLX-12458.D710_D502				0.179648	-1.51874	Low
Non-Progressor	Pt-59	NDBE	0	SLX-12456_SLX-12458.D709_D504	9p focal del (1Mb)	8 gain		0.185622	-1.47871	Low
Non-Progressor	Pt-59	NDBE	6	SLX-12456_SLX-12458.D711_D503	9p focal del (1Mb) + 3p focal del (<1Mb)			0.254143	-1.07664	Low
Non-Progressor	Pt-59	ID	12	SLX-12456_SLX-12458.D712_D506	9p focal del (1Mb) + 3p focal del (<1Mb)			0.455682	-0.17774	Moderate
Non-Progressor	Pt-59	NDBE	24	SLX-12456_SLX-12458.D709_D505	9p focal del (1Mb)	8 gain		0.411133	-0.359284	Moderate
Non-Progressor	Pt-59	NDBE	36	SLX-12456_SLX-12458.D712_D505	9p focal del (1Mb)	8 gain + 18 gain		0.290126	-0.89477	Low
Non-Progressor	Pt-59	ID	NA	SLX-12456_SLX-12458.D706_D507	9p focal del (1Mb) + 3p focal del (<1Mb)			0.288225	-0.904018	Low
Non-Progressor	Pt-59	ID	NA	SLX-12456_SLX-12458.D710_D507				0.38349	-0.474763	Moderate
Non-Progressor	Pt-59	NDBE	NA	SLX-12456_SLX-12458.D705_D502				0.204292	-1.35968	Low
Progressor	Pt-60	LGD	0	SLX-12457.D702_D503	3p focal del (<1Mb)	9p para/peri-cen loss; 17p loss	1p-ter complex; 3p ter gain; 5p pericen. loss; 13q loss (sloping copy number)	0.945137	2.84649	High
Progressor	Pt-60	LGD	6	SLX-12452.D712_D507	3p focal del (<1Mb); 9p focal del (8Mb)			0.62665	0.517872	High
Progressor	Pt-60	LGD	24	SLX-12452.D706_D505	3p focal del (<1Mb)	9p para/peri-cen loss; 17p loss	1p-ter complex; 3p ter gain; 5p pericen. loss; 13q loss; 21q loss (low fraction)	0.985399	4.21194	High
Progressor	Pt-60	LGD	36	SLX-12452.D707_D505	3p focal del (<1Mb); 9p focal del (8Mb)	17p loss	1p-ter complex; 3p ter gain; 5p pericen. loss; 13q loss; 18q-ter loss + gain (low fraction)	0.995174	5.32896	High
Progressor	Pt-60	HGD	42	SLX-12452.D711_D502	3p focal del (<1Mb); 9p focal del (8Mb)	17p loss	1p-ter complex; 3p ter gain; 5p pericen. loss; 13q loss; 18q-ter loss + gain (low fraction)	0.986581	4.29757	High
Progressor	Pt-60	HGD	NA	SLX-12457.D701_D501			(low fraction) 13q-ter loss	0.812085	1.46362	High
Progressor	Pt-60	ID	NA	SLX-12452.D702_D507	9p focal del (8Mb)			0.27185	-0.985255	Low
Progressor	Pt-60	LGD	NA	SLX-12452.D701_D501	3p focal del (<1Mb), 9p focal del (8Mb)			0.551745	0.207722	High
Progressor	Pt-60	LGD	NA	SLX-12452.D702_D501	9p focal del (8Mb)			0.166367	-1.6116	Low
Progressor	Pt-60	LGD	NA	SLX-12452.D704_D507	3p focal del (<1Mb); 9p focal del (8Mb)	9p para/peri-cen loss; 17p loss	1p-ter complex; 3p ter gain; 5p pericen. loss; 13q loss; 18q-ter loss + gain	0.933595	2.64327	High
Progressor	Pt-60	LGD	NA	SLX-12452.D705_D507	3p focal del (<1Mb); 9p focal del (8Mb)		18q-ter loss + gain (low fraction)	0.583131	0.33564	High
Progressor	Pt-60	LGD	NA	SLX-12452.D708_D505	3p focal del (<1Mb); 9p focal del (8Mb)			0.768345	1.19899	High
Progressor	Pt-60	LGD	NA	SLX-12452.D710_D502	3p focal del (<1Mb); 9p focal del (8Mb)			0.424499	-0.30433	Moderate
Progressor	Pt-60	NDBE	NA	SLX-12452.D709_D505	3p focal del (<1Mb); 9p focal del (8Mb)			0.157148	-1.6796	Low
Progressor	Pt-61	NDBE	0	SLX-9242.D708_D505				0.500245	0.000981	High
Progressor	Pt-61	NDBE	24	SLX-9242.D707_D506		9p focal del (1Mb)	15q gain	0.980978	3.94293	High
Progressor	Pt-61	HGD	48	SLX-13692.D709_D501		9p focal del (1Mb)	(low fraction) 1p-ter gain, 3q gain, 4p loss + 4q complex, 5p gain (sloping copy number) + 5q paracen loss, 6p complex BFB, 7q BFB, 8p BFB + 8q complex gain, 9q term loss (sloping copy number), 10q complex, 12 loss, 14q loss, 16 loss, 18q-ter loss (sloping copy number), 20p gain + 20q complex gain, 21q loss, 22q loss	0.99272	4.91534	High
Progressor	Pt-61	IMC	54	SLX-9242.D708_D506		9p focal del (1Mb)	2 gain + 2q-ter loss, 3q gain, 4p loss + 4q complex, 5p gain + 5q paracen loss, 6p complex BFB, 7q BFB, 8p BFB + 8q complex gain, 10q complex, 12 loss, 14q loss, 16 loss, 18q-ter loss, 20p gain + 20q complex gain, 21q loss, 22q loss	0.999911	9.32636	High
Progressor	Pt-62	NDBE	0	SLX-12452.D706_D501				0.442899	-0.229404	Moderate
Progressor	Pt-62	NDBE	12	SLX-12452.D710_D505	20q-ter gain	9p loss, 12q loss; 17p loss;	9q gain	0.980699	3.92809	High
Progressor	Pt-62	HGD	36	SLX-12452.D704_D503	20q-ter gain	17p loss	17q gain	0.999992	11.771	High
Progressor	Pt-62	HGD	42	SLX-12457.D702_D501	20q-ter gain	9p loss, 12q loss, 17p loss, 21 loss	(low fraction) 4 loss	0.999515	7.63164	High
Progressor	Pt-62	ID	NA	SLX-12452.D701_D503	20q-ter gain			0.883244	2.02351	High
Progressor	Pt-62	ID	NA	SLX-12452.D702_D505	(low fraction) 20q-ter gain			0.702806	0.860698	High
Progressor	Pt-62	IMC	NA	SLX-12452.D704_D505	20q-ter gain			0.958434	3.13801	High
Progressor	Pt-62	LGD	NA	SLX-12452.D707_D508	20q-ter gain	(low fraction) 9p loss, 17p loss, 21 loss	(low fraction) 8q-ter gain	0.965265	3.32466	High
Progressor	Pt-62	NDBE	NA	SLX-12452.D702_D503				0.875352	1.94913	High
Progressor	Pt-62	NDBE	NA	SLX-12452.D705_D503	20q-ter gain	(low fraction) 17p loss + 17q gain		0.981363	3.96381	High
Progressor	Pt-62	NDBE	NA	SLX-12452.D705_D505				0.671347	0.714284	High
Progressor	Pt-62	NDBE	NA	SLX-12452.D706_D508				0.483171	-0.06734	Moderate
Progressor	Pt-62	NDBE	NA	SLX-12452.D711_D505	20q-ter gain			0.666836	0.69391	High
Progressor	Pt-62	NDBE	NA	SLX-12452.D712_D502	20q-ter gain			0.662714	0.675414	High
Progressor	Pt-62	NDBE	NA	SLX-12452.D712_D505	20q-ter gain			0.846426	1.70684	High
Progressor	Pt-62	NDBE	NA	SLX-12457.D701_D503	20q-ter gain		3q-ter complex	0.732834	1.00905	High
Progressor	Pt-63	NDBE	0	SLX-13692.D708_D507	1p chromothripsis; 9 chromothripsis	(low fraction) 1q paracentric gain; 21q paracen. Del		0.976001	3.70543	High
Progressor	Pt-63	NDBE	12	SLX-13692.D704_D503	1p chromothripsis; 9 chromothripsis	1q paracentric gain; 21q loss	8p-ter loss + 8q chromothripsis, 13q gain + paracen. loss, 17q focal gain (ERBB2), 18p loss + 18q complex; 19q gain	0.982842	4.04799	High
Progressor	Pt-63	IMC	18	SLX-13692.D702_D502	1p chromothripsis; 9 chromothripsis	21q loss	1q-ter BFB, 4p-ter loss, 5q loss, 6p BFB, 7q paracen. gain, 8p-ter loss, 8q chromothripsis, 12 loss, 13q gain + paracen. loss, 17q focal gain (ERBB2), 19q gain	0.999827	8.66403	High
Progressor	Pt-63	IMC	NA	SLX-13692.D704_D501	(low fraction) 1p chromothripsis; 9 chromothripsis		(low fraction) D702_D502	0.989758	4.57094	High
Progressor	Pt-63	IMC	NA	SLX-13692.D704_D504				0.892266	2.1141	High
Progressor	Pt-63	IMC	NA	SLX-13692.D710_D501	1p chromothripsis; 9 chromothripsis	1q paracentric gain; 21q paracen. del		0.945557	2.85461	High
Progressor	Pt-63	IMC	NA	SLX-13692.D710_D502	1p chromothripsis; 9 chromothripsis	1q paracentric gain; 21q paracen. del		0.934314	2.65493	High
Progressor	Pt-63	IMC	NA	SLX-13692.D712_D501			1q-ter BFB, 8q chromothripsis, 19q gain	0.983884	4.11169	High
Progressor	Pt-63	NDBE	NA	SLX-13692.D703_D506	1p chromothripsis; 9 chromothripsis	1q paracentric gain; 21q paracen. del		0.960733	3.19732	High
Progressor	Pt-63	NDBE	NA	SLX-13692.D703_D508	1p chromothripsis; 9 chromothripsis	1q paracentric gain; 21q ter loss		0.927897	2.55482	High
Progressor	Pt-63	NDBE	NA	SLX-13692.D704_D502				0.877861	1.97233	High
Progressor	Pt-64	ID	0	SLX-13692.D709_D505	15q-ter gain; 18 gain	3p focal del (<1Mb); 8 gain	(low fraction) 17p loss and 17q gain	0.931321	2.60716	High
Progressor	Pt-64	LGD	6	SLX-13692.D705_D507	15q-ter gain; 18 gain			0.987455	4.36584	High
Progressor	Pt-64	HGD	12	SLX-13692.D707_D504	15q-ter gain; 18 gain	8 gain	13q gain, 17p loss and 17q gain, 21q loss	0.999677	8.03625	High
Progressor	Pt-64	ID	NA	SLX-13692.D712_D505	15q-ter gain; 18 gain	3p focal del (<1Mb); 18q focal gain	4q focal del (3Mb)	0.800935	1.39215	High
Progressor	Pt-64	LGD	NA	SLX-13692.D704_D508	15q-ter gain; 18 gain	8 gain		0.465876	-0.13671	Moderate
Progressor	Pt-64	LGD	NA	SLX-13692.D705_D503	15q-ter gain; 18 gain	18q focal gain		0.949856	2.94142	High
Progressor	Pt-64	LGD	NA	SLX-13692.D706_D504	15q-ter gain; 18 gain			0.989712	4.56643	High
Progressor	Pt-65	LGD	0	SLX-13692.D702_D508	9p focal del			0.839194	1.65225	High
Progressor	Pt-65	ID	60	SLX-13692.D705_D505	9p focal del			0.766324	1.18767	High
Progressor	Pt-65	IMC	72	SLX-13692.D706_D502	(low fraction) 9p focal del		1p loss + 1q ter loss, 4 loss + 4q-ter gain, 5p gain + 5q loss, 6q complex, 8p loss/8q gain, 10q paracen loss, 11 gain, 15q paracen loss, 18 loss, 20 gain,	0.994825	5.25876	High
Progressor	Pt-65	IMC	78	SLX-12452.D706_D507	9p focal del (4Mb)		(low fraction) 1p loss + 1q ter loss, 4 loss + 4q-ter gain, 5p gain + 5q loss, 10q paracen loss, 11 gain, 18 loss, 20 gain,	0.999244	7.18699	High
Progressor	Pt-65	HGD	NA	SLX-13692.D706_D507	9p focal del			0.953601	3.02297	High
Progressor	Pt-65	HGD	NA	SLX-13692.D710_D504	9p focal del			0.896786	2.16201	High
Progressor	Pt-65	IMC	NA	SLX-12452.D707_D507	(low fraction) 9p focal del			0.954848	3.05153	High
Progressor	Pt-65	IMC	NA	SLX-12452.D708_D507	9p focal del		4q-ter gain, 5p gain + 5q loss, 10q paracen loss, 20 gain,	0.96222	3.23745	High
Progressor	Pt-65	LGD	NA	SLX-13692.D701_D507	9p focal del		8 gain	0.919253	2.43224	High
Progressor	Pt-65	NDBE	NA	SLX-13692.D710_D506	9p focal del			0.876004	1.95512	High
Progressor	Pt-66	NDBE	0	SLX-13692.D709_D508	3p focal del (<1Mb); 7, 15q gain			0.996463	5.64083	High
Progressor	Pt-66	LGD	6	SLX-13692.D707_D506	(low fraction) 7 and 15q gain			0.985872	4.24538	High
Progressor	Pt-66	LGD	24	SLX-13692.D711_D503	3p focal del (<1Mb)		4q focal gain (1Mb)	0.907166	2.27952	High
Progressor	Pt-66	ID	36	SLX-13692.D707_D508				0.939199	2.73742	High
Progressor	Pt-66	LGD	60	SLX-13692.D701_D503	7, 15q gain	17p loss	17q gain	0.999175	7.09901	High
Progressor	Pt-66	ID	NA	SLX-13692.D704_D506	(low fraction) 7 and 15q gain		18q-ter loss	0.866043	1.86641	High
Progressor	Pt-66	LGD	NA	SLX-13692.D706_D506				0.916063	2.39001	High
Progressor	Pt-66	LGD	NA	SLX-13692.D710_D505	(low fraction) 7 and 15q gain			0.920941	2.45521	High
Progressor	Pt-66	NDBE	NA	SLX-13692.D701_D505				0.870858	1.90857	High
Progressor	Pt-66	NDBE	NA	SLX-13692.D701_D506	7, 15q gain	17p loss	3q BFB, 7q complex, 15q-ter gain	0.980852	3.93624	High
Progressor	Pt-66	NDBE	NA	SLX-13692.D708_D505				0.889467	2.08531	High
Non-Progressor	Pt-67	NDBE	0	SLX-13696.D708_D504	9p focal del (5Mb)			0.0160862	-4.11358	Low
Non-Progressor	Pt-67	NDBE	48	SLX-13696.D703_D504				0.0163752	-4.09548	Low
Non-Progressor	Pt-67	NDBE	60	SLX-13696.D709_D504				0.112431	-2.06615	Low
Non-Progressor	Pt-67	NDBE	NA	SLX-13696.D710_D503				0.046353	-3.02401	Low
Non-Progressor	Pt-68	ID	0	SLX-13696.D711_D503	3p focal del (<1Mb)			0.365517	-0.551499	Moderate
Non-Progressor	Pt-68	NDBE	36	SLX-13696.D709_D503				0.542281	0.169529	High
Non-Progressor	Pt-68	ID	48	SLX-13696.D709_D501				0.607137	0.435294	High
Non-Progressor	Pt-68	NDBE	72	SLX-13696.D707_D502				0.569976	0.281752	High
Non-Progressor	Pt-68	NDBE	96	SLX-13696.D702_D502				0.567917	0.273356	High
Non-Progressor	Pt-68	ID	NA	SLX-13696.D701_D503				0.337255	-0.67555	Moderate
Non-Progressor	Pt-68	ID	NA	SLX-13696.D701_D504				0.172969	-1.56473	Low
Non-Progressor	Pt-68	ID	NA	SLX-13696.D704_D503				0.0942694	-2.26259	Low
Non-Progressor	Pt-68	ID	NA	SLX-13696.D705_D502	3p focal del (<1Mb)			0.169476	-1.58935	Low
Non-Progressor	Pt-68	ID	NA	SLX-13696.D705_D504	3p focal del (<1Mb)			0.194432	-1.42146	Low
Non-Progressor	Pt-68	ID	NA	SLX-13696.D706_D502	3p focal del (<1Mb)			0.31617	-0.771428	Moderate
Non-Progressor	Pt-68	ID	NA	SLX-13696.D706_D504	3p focal del (<1Mb)			0.250207	-1.09751	Low
Non-Progressor	Pt-68	ID	NA	SLX-13696.D707_D503				0.323965	-0.735611	Moderate
Non-Progressor	Pt-68	ID	NA	SLX-13696.D707_D504	3p focal del (<1Mb)			0.251237	-1.09203	Low
Non-Progressor	Pt-68	ID	NA	SLX-13696.D709_D502				0.325989	-0.726382	Moderate
Non-Progressor	Pt-68	ID	NA	SLX-13696.D711_D502	3p focal del (<1Mb)			0.413378	-0.350018	Moderate
Non-Progressor	Pt-68	ID	NA	SLX-13696.D712_D502				0.379959	-0.489721	Moderate
Non-Progressor	Pt-68	NDBE	NA	SLX-13696.D702_D504				0.144644	-1.77724	Low
Non-Progressor	Pt-68	NDBE	NA	SLX-13696.D703_D501				0.271136	-0.988869	Low
Non-Progressor	Pt-68	NDBE	NA	SLX-13696.D703_D503	3p focal del (<1Mb)			0.187667	-1.46524	Low
Non-Progressor	Pt-68	NDBE	NA	SLX-13696.D704_D501	3p focal del (<1Mb)			0.510223	0.0408991	High
Non-Progressor	Pt-68	NDBE	NA	SLX-13696.D704_D502	3p focal del (<1Mb)			0.204246	-1.35997	Low
Non-Progressor	Pt-68	NDBE	NA	SLX-13696.D706_D501	3p focal del (<1Mb)			0.526688	0.106853	High
Non-Progressor	Pt-68	NDBE	NA	SLX-13696.D706_D503				0.225918	-1.2315	Low
Non-Progressor	Pt-68	NDBE	NA	SLX-13696.D708_D501	3p focal del (<1Mb)			0.349458	-0.621423	Moderate
Non-Progressor	Pt-68	NDBE	NA	SLX-13696.D708_D502				0.551087	0.205062	High
Non-Progressor	Pt-68	NDBE	NA	SLX-13696.D710_D501				0.5002	0.000799	High
Non-Progressor	Pt-68	NDBE	NA	SLX-13696.D710_D502				0.307178	-0.813345	Moderate
Non-Progressor	Pt-68	NDBE	NA	SLX-13696.D710_D504				0.340476	-0.661174	Moderate
Non-Progressor	Pt-68	NDBE	NA	SLX-13696.D712_D503				0.0117047	-4.43599	Low
Non-Progressor	Pt-69	NDBE	0	SLX-13696.D701_D502	gain of 3 and 8			0.587467	0.353505	High
Non-Progressor	Pt-69	NDBE	24	SLX-13696.D711_D501	gain of 3 and 8	9p complex del, 7q complex del, (low fraction) 18 gain		0.525731	0.103017	High
Non-Progressor	Pt-69	NDBE	48	SLX-13696.D702_D501	gain of 3 and 8	9p complex del, 7q complex del	21 loss	0.582377	0.332539	High
Non-Progressor	Pt-69	NDBE	NA	SLX-13696.D701_D501				0.242144	-1.14096	Low
Non-Progressor	Pt-69	NDBE	NA	SLX-13696.D702_D503	gain of 8			0.458759	-0.165341	Moderate
Non-Progressor	Pt-69	NDBE	NA	SLX-13696.D703_D502	gain of 8			0.33113	-0.70308	Moderate
Non-Progressor	Pt-69	NDBE	NA	SLX-13696.D704_D504	(low fraction) gain of 8	(low fraction) 18 gain		0.199057	-1.3922	Low
Non-Progressor	Pt-69	NDBE	NA	SLX-13696.D705_D501	gain of 8, (low fraction) gain of 3	(low fraction) 9p complex del		0.229151	-1.21311	Low
Non-Progressor	Pt-69	NDBE	NA	SLX-13696.D705_D503		18 gain		0.461408	-0.154676	Moderate
Non-Progressor	Pt-69	NDBE	NA	SLX-13696.D707_D501	gain of 8			0.326603	-0.723591	Moderate
Non-Progressor	Pt-69	NDBE	NA	SLX-13696.D708_D503				0.492449	-0.0302058	Moderate
Non-Progressor	Pt-69	NDBE	NA	SLX-13696.D712_D501	(low fraction) gain of 3 and 8	9p complex del, 7q complex del		0.214361	-1.29883	Low
Progressor	Pt-70	NDBE	0	SLX-10722_SLX-11823.D705_D508	17p loss + (low fraction) 17q gain	12q loss		0.886793	2.05839	High
Progressor	Pt-70	ID	12	SLX-12452.D709_D508	5 loss, 17p loss + 17q gain	8 gain, 16p BFB	aneuploid 1: 6p gain; 7 gain + 7q BFB; 11p complex, 12p complex + 12q loss + focal amp; 14 gain, 18 gain,	0.995775	5.4624	High
Progressor	Pt-70	LGD	36	SLX-10722_SLX-11823.D704_D508	5 loss	8 gain, 16p BFB	aneuploid-2: 4 gain, 6q focal gain, 7 complex + amp, 9p complex + 9q-ter gain, 10q complex, 14q complex, 15q complex, 17p para/peri-cen loss; 18 gain + 18q-ter loss, 21q loss	0.682773	0.766544	High
Progressor	Pt-70	LGD	42	SLX-10722_SLX-11823.D710_D507				0.535434	0.141974	High
Progressor	Pt-70	LGD	48	SLX-10722_SLX-11823.D711_D507	5 loss	8 gain, 16p BFB	aneuploid-2: 4 gain, 6q focal gain, 7 complex + amp, 9p complex + 9q-ter gain, 10q complex, 14q complex, 17p para/peri-cen loss; 18 gain + 18q-ter loss, 21q loss	0.825751	1.55581	High
Progressor	Pt-70	HGD	54	SLX-10722_SLX-11823.D701_D508	4q pericen loss; 5 loss; 13q gain		(low fraction) 7p complex gains, 18 loss + 18q paracen retention	0.873162	1.92921	High
Progressor	Pt-70	HGD	NA	SLX-10722_SLX-11823.D712_D507	4q pericen loss; 5 loss; 13q gain		4q BFB on both ends; 9p ter del; 15q loss	0.13626	-1.84671	Low
Progressor	Pt-70	LGD	NA	SLX-10722_SLX-11823.D702_D508		17p loss	12 complex SCNAs, 13q loss, 19p loss,	0.549392	0.198213	High
Progressor	Pt-70	LGD	NA	SLX-10722_SLX-11823.D703_D508	(low fraction) 5 loss	17p loss		0.775265	1.23828	High
Progressor	Pt-70	LGD	NA	SLX-10722_SLX-11823.D709_D507				0.096091	-2.24143	Low
Progressor	Pt-70	NDBE	NA	SLX-10722_SLX-11823.D707_D507				0.244844	-1.1263	Low
Progressor	Pt-70	NDBE	NA	SLX-10722_SLX-11823.D708_D507	17p loss	12q loss		0.749612	1.09655	High
Progressor	Pt-71	ID	0	SLX-12451.D710_D501	NA (low coverage)			0.962276	3.23901	High
Progressor	Pt-71	NDBE	12	SLX-12451.D712_D503	(low fraction) 8 gain			0.674536	0.728773	High
Progressor	Pt-71	ID	36	SLX-12451.D708_D506	(low fraction) 8 gain			0.707076	0.881227	High
Progressor	Pt-71	NDBE	48	SLX-12451.D707_D507				0.742726	1.06019	High
Progressor	Pt-71	HGD	72	SLX-12451.D711_D503	(low fraction) 8 gain			0.694524	0.821357	High
Progressor	Pt-71	ID	NA	SLX-12451.D709_D504				0.465224	-0.139331	Moderate
Progressor	Pt-71	NDBE	NA	SLX-12451.D711_D502				0.559813	0.240403	High
Progressor	Pt-71	NDBE	NA	SLX-12457.D701_D507				0.732845	1.0091	High
Progressor	Pt-72	NDBE	0	SLX-12452.D709_D502	1q focal del (2Mb), 18 gain	15q gain	aneuploid-3: 6 gain, 7 gain, 8 gain, 9p complex del, 13q gain	0.933326	2.63894	High
Progressor	Pt-72	NDBE	12	SLX-12452.D708_D502	1q focal del (2Mb)	17p loss	aneuploid-2: 2 gain, 3 gain, 7 gain, 8 gain, 9p complex del, 14q gain, 17p loss	0.997915	6.17113	High
Progressor	Pt-72	NDBE	36	SLX-12452.D710_D506	1q focal del (2Mb), 18 gain	15q gain	3q ter gain, 6p-ter del, (low fraction) 9p focal del	0.925299	2.51662	High
Progressor	Pt-72	HGD	72	SLX-12452.D701_D507	1q focal del (2Mb), 18 gain	15q gain, 17p loss	aneuploid-1: 1q gain, 13q para/pericen loss (10Mb), 16 gain, 17p loss + 17q complex (focal amp of ERBB2), 18q ter loss, 21q chromothripsis	0.999915	9.37149	High
Progressor	Pt-72	ID	NA	SLX-12452.D711_D506	1q focal del (2Mb), 18 gain		9p complex del	0.910217	2.31628	High
Progressor	Pt-72	NDBE	NA	SLX-12452.D707_D502	1q focal del (2Mb), 18 gain	15q gain	(low fraction) 17p loss	0.923279	2.48775	High
Progressor	Pt-72	NDBE	NA	SLX-12452.D712_D506	1q focal del (2Mb), 18 gain	15q gain		0.766934	1.19108	High
Progressor	Pt-73	NDBE	0	SLX-12451.D710_D504				0.493635	-0.0254598	Moderate
Progressor	Pt-73	NDBE	36	SLX-12451.D709_D505	3p focal del (<1Mb)			0.435088	-0.261124	Moderate
Progressor	Pt-73	NDBE	60	SLX-12451.D706_D503				0.595059	0.384918	High
Progressor	Pt-73	HGD	84	SLX-12451.D707_D503			4 loss, 5p gain + 5q-ter loss/complex, 7q complex loss, 9 gain, 12 loss, 14q loss, 15q loss + focal amp, 16 loss, 17p loss, 19p loss + 19q gain,	0.999991	11.5895	High
Progressor	Pt-73	NDBE	NA	SLX-12451.D704_D502				0.777092	1.2488	High
Progressor	Pt-73	NDBE	NA	SLX-12451.D705_D503	3p focal del (<1Mb)			0.594763	0.383691	High
Progressor	Pt-74	NDBE	0	SLX-12455.D710_D507	18q-ter loss + pericen gain	8 gain + paracen loss (<1Mb)/gain (1Mb); 9p focal del (<1Mb)		0.98727	4.35094	High
Progressor	Pt-74	NDBE	12	SLX-12455.D709_D504	18q-ter loss + pericen gain	9p focal del (3Mb);		0.998531	6.52138	High
Progressor	Pt-74	IMC	36	SLX-12455.D702_D508	18q-ter loss + pericen amp	9p focal del (3Mb);	1q paracen loss (25Mb), 2p loss, 4 loss + 4q-ter loss, 5q loss, 6q focal gain, 7p gain, 8q complex gain, 9q gain + 9q-ter complex gain, 10p-ter gain, 11 loss + pericentric retention, 12 gain, 13q complex gain, 15q-ter gain, 16 loss, 17p loss + 17q gain/q-ter loss, 20 gain, 21q complex, 22q complex	1	20.1481	High
Progressor	Pt-74	HGD	NA	SLX-12455.D701_D508	18q-ter loss + pericen gain	8 gain + paracen loss (<1Mb)/gain (1Mb); 9p focal del (<1Mb)		0.833881	1.61339	High
Progressor	Pt-74	NDBE	NA	SLX-12455.D706_D508		8 gain + paracen loss (<1Mb)/gain (1Mb); 9p focal del (<1Mb)		0.37813	-0.497492	Moderate
Progressor	Pt-75	ID	0	SLX-12455.D704_D506	complex loss/gain on 1q; paracen del on 6q (50Mb); complex loss/gain on 9p and 9q	complex loss on 1p; paracentric del on 12q (40Mb); 13q complex; 20 gain		0.971677	3.53534	High
Progressor	Pt-75	LGD	12	SLX-12455.D703_D508	complex loss/gain on 1q; paracen del on 6q (50Mb); complex loss/gain on 9p and 9q			0.987506	4.36997	High
Progressor	Pt-75	LGD	24	SLX-12455.D704_D504	complex loss/gain on 1q; paracen del on 6q (50Mb); complex loss/gain on 9p and 9q			0.999814	8.58779	High
Progressor	Pt-75	LGD	30	SLX-12455.D702_D504	complex loss/gain on 1q; paracen del on 6q (50Mb); complex loss/gain on 9p and 9q	complex loss on 1p	18q complex loss	0.999986	11.1528	High
Progressor	Pt-75	HGD	36	SLX-12455.D708_D507	complex loss/gain on 1q; paracen del on 6q (50Mb); complex loss/gain on 9p and 9q	complex loss on 1p; paracentric del on 12q (40Mb); 13q complex; 20 gain		0.999742	8.26386	High
Progressor	Pt-75	LGD	NA	SLX-12455.D701_D504	complex loss/gain on 1q; paracen del on 6q (50Mb); complex loss/gain on 9p and 9q	complex loss on 1p; paracentric del on 12q (40Mb); 13q complex; 20 gain		0.999982	10.9121	High
Progressor	Pt-75	LGD	NA	SLX-12455.D701_D507	complex loss/gain on 1q; paracen del on 6q (50Mb); complex loss/gain on 9p and 9q			0.991629	4.77461	High
Progressor	Pt-75	LGD	NA	SLX-12455.D710_D506	complex loss/gain on 1q; paracen del on 6q (50Mb); complex loss/gain on 9p and 9q	complex loss on 1p; paracentric del on 12q (40Mb); 13q complex; 20 gain		0.996172	5.56145	High
Progressor	Pt-75	LGD	NA	SLX-12455.D712_D506	complex loss/gain on 1q; paracen del on 6q (50Mb); complex loss/gain on 9p and 9q			0.986385	4.28288	High
Progressor	Pt-75	NDBE	NA	SLX-12455.D712_D505	complex loss/gain on 1q; paracen del on 6q (50Mb); complex loss/gain on 9p and 9q			0.860419	1.81878	High
Progressor	Pt-76	NDBE	0	SLX-10722_SLX-11823.D707_D508	3p focal del (<1Mb), 7q focal del (<1Mb), 17p loss			0.978774	3.83108	High
Progressor	Pt-76	HGD	24	SLX-10722_SLX-11823.D708_D508	3p focal del (<1Mb), 7q focal del (<1Mb), 17p loss		1p paracen loss (60Mb), 2p loss, 3p-ter loss, 5 loss, 6q-ter loss + complex gain, 9p loss + 9q complex gain, 11p loss, 12 loss, 15 paracen loss (5Mb), 17q complex amp (ERBB2), 18 loss, 20p gain + 20q-ter complex gain, 21q loss,	0.995924	5.4985	High
Progressor	Pt-76	NDBE	NA	SLX-10722_SLX-11823.D706_D508				0.484104	-0.0636059	Moderate
Progressor	Pt-76	NDBE	NA	SLX-10722_SLX-11823.D709_D508	3p focal del (<1Mb), 7q focal del (<1Mb), 17p loss			0.941797	2.78385	High
Progressor	Pt-76	NDBE	NA	SLX-10722_SLX-11823.D710_D508	(low fraction) 7q focal del (<1Mb), 17p loss			0.928349	2.56159	High
Progressor	Pt-76	NDBE	NA	SLX-10722_SLX-11823.D712_D508	3p focal del (<1Mb), (low fraction) 7q focal del (<1Mb), 17p loss			0.77283	1.22436	High
Progressor	Pt-77	NDBE	0	SLX-12451.D708_D505	3p focal del (<1Mb)			0.749771	1.09739	High
Progressor	Pt-77	NDBE	36	SLX-12451.D706_D504	3p focal del (<1Mb), gain of 7, 15q	20 gain		0.999688	8.07116	High
Progressor	Pt-77	NDBE	48	SLX-12451.D710_D506	3p focal del (<1Mb), gain of 7, 15q	20 gain	16 gain	0.997947	6.18661	High
Progressor	Pt-77	LGD	NA	SLX-12457.D701_D508	(low fraction)7, 15q	3 gain (low fraction)		0.999171	7.09409	High
Progressor	Pt-77	NDBE	NA	SLX-12451.D704_D506	3p focal del (<1Mb), (low fraction)7, 15q	3 gain (low fraction)		0.94397	2.82421	High
Progressor	Pt-78	NDBE	0	SLX-10729.D706_D502	3p focal del (<1Mb), 9 chromothripsis			0.49933	-0.00267967	Moderate
Progressor	Pt-78	NDBE	24	SLX-10729.D701_D502	3p focal del (<1Mb), 9p complex del			0.12342	-1.96044	Low
Progressor	Pt-78	NDBE	60	SLX-10729.D701_D504	3p focal del (<1Mb), 9 chromothripsis		(low fraction) 8 gain	0.345198	-0.640216	Moderate
Progressor	Pt-78	HGD	72	SLX-10729.D701_D508	3p focal del (<1Mb), 9 chromothripsis		4 loss, 5 loss, 6 gain, 11 loss, 12 loss, 17p loss + 17q complex, 18 loss, 20 gain, 21q loss,	0.996805	5.74286	High
Progressor	Pt-78	LGD	NA	SLX-10729.D701_D505	3p focal del (<1Mb), 9 chromothripsis			0.265365	-1.01827	Low
Progressor	Pt-78	NDBE	NA	SLX-10729.D701_D503	3p focal del (<1Mb), 9 chromothripsis			0.109916	-2.0916	Low
Progressor	Pt-78	NDBE	NA	SLX-10729.D701_D506	3p focal del (<1Mb), 9 chromothripsis			0.248414	-1.10709	Low
Progressor	Pt-78	NDBE	NA	SLX-10729.D701_D507	3p focal del (<1Mb), 9 chromothripsis			0.202615	-1.37003	Low
Progressor	Pt-78	NDBE	NA	SLX-10729.D702_D501	3p focal del (<1Mb), 9p complex del			0.242249	-1.14039	Low
Progressor	Pt-79	NDBE	0	SLX-12451.D708_D503				0.464529	-0.142123	Moderate
Progressor	Pt-79	NDBE	36	SLX-12451.D711_D507				0.897489	2.16963	High
Progressor	Pt-79	HGD	NA	SLX-12451.D711_D506				0.825221	1.55213	High
Progressor	Pt-79	NDBE	NA	SLX-12451.D707_D508				0.691006	0.804827	High
Progressor	Pt-80	LGD	0	SLX-12455.D701_D502	3p focal del (<1Mb), 18 complex			0.999963	10.1949	High
Progressor	Pt-80	HGD	12	SLX-12455.D708_D503	3p focal del (<1Mb), 18 complex		15q gain; 17p loss	0.999994	12.0178	High
Progressor	Pt-80	ID	NA	SLX-12455.D703_D505	3p focal del (<1Mb), 18 complex			0.999284	7.24043	High
Progressor	Pt-80	NDBE	NA	SLX-12455.D703_D504				0.99969	8.07895	High
Progressor	Pt-80	NDBE	NA	SLX-12455.D709_D502				0.99799	6.20767	High
Progressor	Pt-81	ID	0	SLX-12455.D705_D507			17q focal del (3Mb)	0.925649	2.52169	High
Progressor	Pt-81	HGD	12	SLX-12455.D707_D502			1q gain, 8q focal amp, 18 loss, 19p loss +19q gain, 20q focal gain, 21 loss	0.997885	6.15672	High
Progressor	Pt-82	NDBE	0	SLX-12455.D707_D501	3p focal gain (1Mb)		9p loss	0.0758005	-2.50082	Low
Progressor	Pt-82	ID	24	SLX-12455.D706_D507	3p focal gain (1Mb)	gain of 3, 8, 18		0.404093	-0.38844	Moderate
Progressor	Pt-82	HGD	36	SLX-12455.D707_D508	3p focal gain (1Mb)	gain of 3, 8, 18		0.382492	-0.478986	Moderate
Progressor	Pt-82	NDBE	NA	SLX-12455.D711_D506	3p focal gain (1Mb)			0.302144	-0.837108	Moderate
Progressor	Pt-83	NDBE	0	SLX-12455.D705_D502	3p focal del (<1Mb)			0.998647	6.60428	High
Progressor	Pt-83	LGD	60	SLX-12455.D707_D507	3p focal del (<1Mb)		(low fraction) aneuploid HGD	0.161902	-1.64414	Low
Progressor	Pt-83	HGD	72	SLX-12455.D704_D508	3p focal del (<1Mb)		(low fraction) 1q complex gain, 2q-ter loss, 3p-ter gain, 4q-ter loss, 5 loss + 5q paracen loss (80Mb), 6p-ter loss + complex gain, 7q-ter chromothripsis, 8q-ter gain, 9p loss + 9q complex, 10q complex, 12 loss, 13q gain, 14q paracentric gain, 15q loss, 16p loss + 16q complex gain, 17p loss (sloping copy number), 18q focal del (2Mb), 20 gain + 20q paracen gain (sloping copy number), 21q complex g…	0.996453	5.63815	High
Progressor	Pt-84	NDBE	0	SLX-12451.D707_D506				0.125532	-1.94106	Low
Progressor	Pt-84	IMC	24	SLX-12457.D701_D505	3p focal del (<1Mb)		7 gain, 8 gain, 9p loss, 15q-ter gain, 17p loss, 19p loss, 20p focal del (1Mb) + 20q complex gain, 21q loss, 22q loss	0.99999	11.5487	High
Progressor	Pt-84	NDBE	NA	SLX-12451.D705_D501				0.0389421	-3.20596	Low
Progressor	Pt-84	NDBE	NA	SLX-12451.D705_D508				0.0907866	-2.30407	Low
Progressor	Pt-84	NDBE	NA	SLX-12451.D711_D501	3p focal del (<1Mb)		9p focal del (<1Mb)	0.0997688	-2.1998	Low
Progressor	Pt-85	NDBE	0	SLX-12451.D702_D507		9p focal del (5Mb)	(low fraction) aneuploid HGD	0.998381	6.42436	High
Progressor	Pt-85	NDBE	12	SLX-12451.D707_D501		9p focal del (5Mb), 17p loss	6 gain, 8 gain, 12 loss,	0.995129	5.31956	High
Progressor	Pt-85	HGD	36	SLX-12451.D712_D502		17p loss	3q loss, 4p complex gain + 4q complex loss, 5 loss, 6 complex, 8p complex + 8q gain, 9p-ter BFB + 9q gain + 9q-ter loss, 12 complex, 13q gain, 15q complex, 16p-ter loss + 16q loss, 17q-ter loss, 18p loss + 18q-ter loss, 19q complex amp, 20 gain, 21q complex loss	1	18.5815	High
Progressor	Pt-85	LGD	NA	SLX-12451.D707_D504				0.981372	3.96431	High
Progressor	Pt-86	NDBE	0	SLX-12451.D705_D506	17p loss, 18p loss, 3q-ter gain, 5 loss with focal retention		precursor to aneuploid-1	1	16.0005	High
Progressor	Pt-86	NDBE	36	SLX-12451.D708_D504	17p loss, 18p loss, 3q-ter gain, 5 loss with focal retention		precursor to aneuploid-1	0.999998	13.1239	High
Progressor	Pt-86	NDBE	42	SLX-12451.D702_D504	17p loss, 18p loss, 5q-loss with focal retention		aneuploid-3: 4 loss, 8p loss + 8q complex gain, 9p complex gain, 11q-ter complex, 13q loss, 18q focal amp, 20q gain, 22 loss	1	14.5554	High
Progressor	Pt-86	HGD	60	SLX-12451.D701_D505	17p loss, 18p loss, 3q-ter gain, 5 loss with focal retention		aneuploid-1: 1p paracen loss, 4q loss, 6q complex SCNAs, 7q paracen loss, 9q-ter gain, 11q paracen loss + gain, 15q gain, 18q complex gain	0.999999	14.4746	High
Progressor	Pt-86	HGD	84	SLX-12451.D701_D508	17p loss, 18p loss, 5q-loss with focal retention		aneuploid-2: 3 loss with focal retention, 4p paracen retention, 6p BFB, 8p paracen loss + BFB, 9q-ter retention, 10 complex SCNAs, 12p-ter gain + 12q-ter loss, 13 loss, 16p-ter loss, 18q complex gain, 21q complex del	1	31.3606	High
Progressor	Pt-86	NDBE	NA	SLX-12451.D709_D501	17p loss, 18p loss, 3q-ter gain, 5q-loss with focal retention, 18q focal gain,		11q paracen gain (4Mb)	0.999999	13.4819	High
Progressor	Pt-86	NDBE	NA	SLX-12451.D712_D501	17p loss, 18p loss, 3q-ter gain, 5 loss with focal retention		9p seg del	0.999906	9.26842	High
Progressor	Pt-87	NDBE	0	SLX-13692.D709_D503			gain of 3 and 8	0.64587	0.600933	High
Progressor	Pt-87	NDBE	48	SLX-13692.D703_D501			gain of 13,18 + loss of 21; (low fraction) 8 gain	0.360269	-0.574197	Moderate
Progressor	Pt-88	ID	0	SLX-13692.D702_D504				0.323456	-0.737935	Moderate
Progressor	Pt-88	NDBE	12	SLX-13692.D709_D504				0.25884	-1.05201	Low
Progressor	Pt-88	NDBE	36	SLX-13692.D702_D507				0.383625	-0.47419	Moderate
Progressor	Pt-88	NDBE	60	SLX-13692.D707_D502	(low fraction) 9p and 12q loss	11q complex		0.990942	4.69497	High
Progressor	Pt-88	ID	84	SLX-13692.D704_D505	9p and 12q loss	17p loss, 11 complex SCNAs with focal amp	aneuploid-2: 2q-ter loss, 5p paracen gain, 9p loss, 13q-ter loss, 20p-ter loss, 21q loss, 22q loss; chromothripsis on 6, 7, 8p-ter, 19,	0.999984	11.0153	High
Progressor	Pt-88	HGD	96	SLX-13692.D701_D502	9p and 12q loss	17p loss, 11 complex SCNAs with focal amp	aneuploid-1: 2q paracen BFB, 5p-ter gain, 6p-ter loss, 8p-ter complex gain, 11q complex gain, 14q complex gain, 16q-ter BFB, 18 complex SCNAs, 20q gain, 21q ter loss, 22q complex	0.995843	5.4789	High
Progressor	Pt-89	NDBE	0	SLX-13692.D710_D508	(low fraction) 9p complex del			0.036233	-3.28088	Low
Progressor	Pt-89	NDBE	36	SLX-13692.D708_D504	9p complex del			0.322411	-0.742714	Moderate
Progressor	Pt-89	NDBE	60	SLX-13692.D708_D506	9p complex del			0.445082	-0.22056	Moderate
Progressor	Pt-89	NDBE	84	SLX-13692.D711_D501	9p complex del			0.527045	0.108284	High
Progressor	Pt-89	LGD	120	SLX-13692.D705_D501	9p complex del			0.894108	2.1334	High
Progressor	Pt-89	HGD	126	SLX-13692.D706_D501	9p complex del			0.755186	1.12647	High
Progressor	Pt-89	LGD	NA	SLX-13692.D708_D502	9p complex del		(low fraction) gain of 7,8,9	0.511947	0.0477981	High
Progressor	Pt-89	NDBE	NA	SLX-13692.D705_D502				0.608494	0.440984	High
Progressor	Pt-89	NDBE	NA	SLX-13692.D709_D506	9p complex del			0.0358462	-3.29201	Low
Progressor	Pt-89	NDBE	NA	SLX-13692.D709_D507	9p complex del			0.0233353	-3.73418	Low

## Sheet: Patient level summary
Patient ID	progressor	aneuploid clones	focal (<10Mb)	chromosome/arm	terminal	large_internal (>10Mb)	complex	focal amp	sloping copy number
1	Y	0	3p-, 9p--			1p-
2	Y	0	9p-						9p (D706_D505)
3	N	1	9p-	+2,+3,+6,+8,+9,+19q,+20
4	N	0
5	N	0
6	Y	2	3p-, 9p-	-17p	1p+, 8q-, 16q+	7q+	13q,16q,17q	3q
7	Y	0	3p-, 5p-, 9p-	+3, -17p,+18,+19q	15q+, 18q-
8	N	0	9p-	+8,+18,+19	1q-		18q+
9	N	0
10	N	0	9p-
11	N	0	9p--,3p-,4p-
12	Y	1		-5, +8, -9p, -17p, +19		18q+, 12p+
13	Y	1	3p-, 9p-						5q, 12q, 16p (D708_D508)
14	N	0	9p-
15	N	0	9p-, 11q-			9p-
16	N	0		+8
17	N	0
18	N	0
19	N	0	9p-, 18q-				9p-
20	Y	4	3p-, 4q+, 9p-, 20p-	many	6p-, 9q+, 15q+	18q-, 20p-	4q, 8p, 14q, 17q, 18q		20p (D702_D506), 15q (D711_D505)
21	N	0		+8
22	Y	0			15q+
23	N	0		-19p,+19q
24	N	0		+8		7p-
25	N	0	9p-, 18q+	+3,+8
26	N	0	9p-, 9q-
27	N	0
28	N	0		+18p, +20
29	Y	0		+9q, +7, -17p, +18	9p-, 1q+, 20q-		18q+		9p (D701_D507)
30	Y	1			2q-, 20q-		1p,5q,16,17,18,21
31	N	0
32	Y	0	9p-		9q-		9p-
33	N	0	4q-,9p-,9q-
34	Y	3	8q+, 10p-, 14q-	many include -17p	4q+,9q+,18q-, 19p-	9q-, 21q-	1p, 8q, 17q, 18q	3q	9q (D702_D506), 8q (D702_D508), 3p (D707_D504),
35	Y	0	1p-, 9p-, 2q+, 8q+	-21q
36	N	0	3p-,9p-,16p-	+18		12q-
37	N	0	18q+
38	N	0
39	N	0	3p-	+15q	9p-,16q-		9p-, 16q-
40	N	0	9p-	+8	6q+
41	N	0	3p-, 9p-	+18p, +18
42	N	0	3p-, 9p-	+8
43	N	0	9p-	+8
44	N	0	4p-, 9p-
45	N	0	9p-	+18	7p-		7p-
46	N	0
47	Y	1	3p-		6p-, 7q-, 8q+, 9p-, 18q-, 20q-	8p+, 13q-, 18q+, 21q-	6p, 10q, 13q, 18	20
48	Y	1	9-	+3,+8,-12q,-17p,-18	10p-, 12q-, 15q+	5-	2p,17q	18q
49	N	0	9p-	+18,+19p,-19
50	N	0	3p-, 16p-	+8,+18,+20
51	N	0	5p-, 9p-, 10p-	+8,+18,+21			4p-
52	Y	0
53	N	0	3p-, 10q+	+18, +18p
55	Y	1		-17p	3q-, 6p-, 12q-	1p, 1q, 4	3q, 7, 11q, 18q
56	Y	1	9p-	-5, +15q, -17p,-20p	3p+, 12q-, 13q-	21q-	12q, 18
57	N	0	3p-			9p-, 16q+
58	N	0	9p--	+18,+9q
59	N	0	3p-, 9p-	+8,+18
60	Y	1	3p-,9p-	-13q, -17p	3p+, 13q-	9p-, 5p-	1p, 18q		13q
61	Y	1	9p-	+3q, -4p, +5p, -12, -14q, +15q, -16, -21q, -22q	1p+, 6p-, 7q- ,8p-, 9q-, 18q-	5q	4,, 6p, 7q, 8, 10q, 20q	6p,7q, 8p	5p, 9q, 18q
62	Y	0		-9p,-12q,-17p,+17q,-4,-21	20q+,8q+,		3q
63	Y	1		-5q, -12, +13q, +19q	1q-, 4p-, 6p-, 8p-, 21q-	7q+, 13q-	1p, 6p, 8q, 9,
64	Y	1	3p-, 4q-	+8, -17p,+17q, +18, -21q	15q+		18q+
65	Y	1	9p-	-1p, -4, +5p, -5q, -8p, +8q, +11, -18, +20	1q-, 4q+	10q-, 15q-	6q
66	Y	1	3p-, 4q+	+7, +15q, -17p, +17q	3q-, 15q+, 18q-		7q
67	N	0	9p-
68	N	0	3p-
69	N	0		+3,+8,+18,-21			7q-, 9p-
70	Y	3		-5, +7, -12q, +13q, -13q, -17p, -18, +18, -19p	7q-, 9p+, 18q-,	4p-, 16p-, 17p-, 18q+	7, 9, 10q, 12, 14q, 15q	12q
71	Y	0		+8
72	Y	3	1q-	+1q, +2, +3, +6, +7, +8, +13q, +15q, -17p, +18	3q+, 6p-, 18q-	13q-	9p-, 21q	17q
73	Y	1	3p-	-4, +5p, +9, -12, -14q, -15q, -16, -17p, -19p, +19q	5q-		5q, 7q, 15q
74	Y	1	9p-, 6q+	-2p, -4, -5q, +7p, +9q, -11, +12, -16, -17p, +20	4q-, 9q+, 10q+, 15q+, 17q-	1q-, 11+, 18+	8q, 9q, 13q, 21q, 22q	18
75	Y	1		+20		6q-, 12q-	1p, 1q, 9p, 9q, 13q, 18q-
76	Y	1	3p-, 7q-, 15q-	-17p, -2p, -5, -9p, -11p, -12, -18, +20p, -21q	3p-, 6q-, 10q+	1p-	6q, 9q, 17q, 20q	17q
77	Y	0	3p-	+7,+15q,+16,+20
78	Y	1	3p-	-4, -5, +6, -11, -12, -17p, -18, +20, -21q	17q-		9, 17q
79	Y	0
80	Y	0	3p-	+15q, -17p			18
81	Y	1	17q-	+1q,-18, -19p +19q, -21				8q, 20q
82	Y	0		-9p; +3, +8, +18
83	Y	1	3p-, 18q-	-5, -9p, -12, +13q, -15q, -16p, +20	2q-, 3p+, 4q-, 6q-, 8q+, 22q-	5q-, 14q+, 20q+	1q, 6p, 7q, 9q, 10q, 16q, 21q	21q	17p, 20q
84	Y	1	3p-, 9p-, 20p-	+7, +8, -9p, -17p, -19p, -21q, -22q	15q+		20q
85	Y	1	9p-	-3q, -5, +8q, +9q, +13q, -16q, -17p, -18p, +20	9p-, 9q-, 16p-, 17p-, 18q-		4p, 4q, 6, 8p, 9, 12, 15q, 19q, 21q	19q
86	Y	3			3q+, 9p+, 6p-, 9q+, 12p+, 12q-, 16p-		6p, 6q, 8p, 10, 18q, 21q, 11q	18q	chr1: D705_D506, D708_D504
87	Y	0
88	Y	2		-9p, -12q, -17p, +20q, -21q, -22q	5p+, 6p-	2q-	2,6,7,8,11,14,16,18,22	11q,
89	Y	0					9p-
