# Supplementary material for: Genomic signatures of past and present chromosomal instability in Barrett’s esophagus and early esophageal adenocarcinoma
Source: Nat Commun. 2023 Oct 4;14:6203. doi: 10.1038/s41467-023-41805-6 (PMC10550953; doi:10.1038/s41467-023-41805-6)
Supplement: Supplementary file 4 — Supplementary Data 1-10 [file 41467_2023_41805_MOESM4_ESM.zip › Supplementary.Data/Supplementary.Data.5.Terminal.Internal.SCNAs.xlsx]

## Sheet: Single SCNAs
Patient_ID	Altered region	Haplotype	SCNA classification	Affected Sample	Phylogenetic pattern	Relative timing to WGD	Additional remark
Patient01	2p	black	terminal retention	EAC1	private	after
Patient01	5p	black	paracentric loss	IMEAC2,IMEAC3	shared	before	centromeric segment duplicated; breakpoints joins chr.4 and chr.15
Patient01	5q	black	terminal loss	EAC1	private	after
Patient01	6q	gray	terminal gain	IMEAC2,IMEAC3	shared	after
Patient01	9p	black	terminal loss	IMEAC2,IMEAC3	shared	before
Patient01	10q	black	terminal gain	EAC1,IMEAC2,IMEAC3	ancestral	before	terminal break end joins telomeric break end on 12q
Patient01	10q	black	paracentric loss	EAC1	private	before
Patient01	11p	black	terminal loss	EAC1	private	before
Patient01	12q	black	paracentric loss	EAC1,IMEAC2,IMEAC3	ancestral	before	telomeric break end joins 10q terminal break end
Patient01	13q	gray	paracentric loss	EAC1	private	after
Patient01	14q	black	paracentric gain	EAC1	private	after
Patient01	15q	gray	paracentric gain	EAC1	private	after
Patient01	16p	black	terminal loss	IMEAC2,IMEAC3	shared	before	divergent outcome in EAC1
Patient01	21q	gray	paracentric loss	IMEAC2,IMEAC3	shared	before
Patient02	2q	black	terminal loss	IMEAC2	private	NA
Patient02	3p and q	black	pericentric loss or p- and q-terminal gains	IMEAC2	private	NA
Patient02	4p	gray	paracentric loss	cancer branch except IMEAC1	ancestral	NA
Patient02	6q	black	terminal loss	cancer branch truncal	ancestral	NA
Patient02	8p	gray	paracentric loss	IMEAC1	private subclonal	NA
Patient02	8q	gray	paracentric loss	HGD1	private subclonal
Patient02	8q	black	paracentric loss	HGD2,IMEAC2	shared	NA
Patient02	9p	black	paracentric loss	BE2,BE3	shared	NA	with subsequent UPD
Patient02	11q	black	terminal loss	HGD1	private subclonal	NA
Patient02	13q	black	paracentric gain	IMEAC1	private subclonal	NA
Patient02	15q	black	para/pericentric loss	IMEAC1	private subclonal	NA
Patient02	18q	black	terminal loss	cancer branch truncal	ancestral	NA
Patient02	18q	black	terminal loss	IMEAC1	private subclonal	NA	with distinct breakpoint from other samples in the cancer branch
Patient02	20p	black	paracentric loss	cancer branch truncal	ancestral	NA
Patient02	20q	black	terminal gain	cancer branch truncal	ancestral	NA
Patient03	1p	black	para/pericentric loss	IMEAC	private	after 2nd WGD
Patient03	1q	black	terminal gain with interstitial deletion	HGD1	private	after
Patient03	1q	black	terminal loss	HGD2	private	after 2nd WGD
Patient03	2p	black	paracentric gain	HGD2	private	between 1st and 2nd WGD
Patient03	2q	black	terminal gain	IMEAC	private	after 2nd WGD
Patient03	2q	gray	terminal loss	IMEAC	private	after 2nd WGD
Patient03	5p and q	black	pericentric loss or p- and q-terminal gains	HGD2,IMEAC	shared	after 1st WGD
Patient03	7q	black	terminal loss	HGD2,IMEAC	shared	before 1st WGD	divergent outcome in HGD1
Patient03	8p	gray	terminal loss	HGD2,IMEAC	shared	after 1st WGD
Patient03	9p	black	para/pericentric loss	HGD1,HGD2,IMEAC	ancestral	before WGD but never duplicated
Patient03	9q	black	para/pericentric gain	HGD2,IMEAC	shared	before 2nd WGD
Patient03	12q	black	paracentric gain	HGD2,IMEAC	shared	after 2nd WGD
Patient03	16q	black	terminal loss	HGD2	private	after 2nd WGD
Patient03	18q	black	terminal loss	HGD2,IMEAC	shared	between 1st and 2nd WGD
Patient03	18q	gray	terminal loss	HGD2	private	before WGD
Patient03	19p	gray	paracentric gain	HGD1	private	after
Patient03	19p	black	terminal gain	HGD2,IMEAC	shared	after 2nd WGD
Patient03	19q	black	terminal gain	HGD1	private	after
Patient03	21q	black	paracentric gain	IMEAC	private	after 2nd WGD
Patient04	1p	gray	paracentric gain	IMEAC	private	before
Patient04	1q	black	terminal gain	IMEAC	private	after
Patient04	4p	gray	terminal loss	HGD	private	after	joins 17q terminal gain break end
Patient04	5p	gray	terminal gain	IMEAC	private	before
Patient04	6q	black	terminal loss	HGD	private	after
Patient04	7q	black	terminal loss	HGD	complementary	before	complementary copy-number outcome in IMEAC
Patient04	8q	gray	terminal gain	HGD	private	after
Patient04	9q	black	terminal gain	IMEAC	private	before	joins 21q terminal loss break end
Patient04	10p	gray	terminal gain	HGD	private	after
Patient04	10q	black	terminal loss	HGD	private	after
Patient04	11q	gray	terminal gain	HGD	private	after
Patient04	12q	black	paracentric loss	IMEAC	private	after
Patient04	15q	black	paracentric loss	IMEAC	branching	before	divergent outcome in HGD
Patient04	17q	black	terminal gain	HGD	complementary	before	complementary copy-number outcome in IMEAC, terminal break end in HGD joins 4p terminal loss break end
Patient04	18q	black	terminal loss	IMEAC	private	after
Patient04	19q	gray	terminal gain	IMEAC	private	before
Patient04	20q	gray	terminal gain	IMEAC	private	before
Patient04	21q	black	terminal loss	IMEAC	private	before
Patient04	22q	gray	paracentric gain	IMEAC	private	before
Patient04	Xp	black	terminal loss	IMEAC	private	after
Patient04	Xq	gray	terminal gain	HGD	private	after
Patient04	Xq	black	terminal retention	HGD	private	before
Patient05	4p	black	paracentric loss	HGD,EAC	shared	NA
Patient05	8q	black	paracentric loss	HGD,EAC	shared	NA
Patient05	8q	gray	terminal gain	EAC	private	NA
Patient05	9p	black	para/pericentric loss	HGD,EAC	shared	NA
Patient05	11p	black	terminal loss	HGD,EAC	shared	NA
Patient06	1q	black	para/pericentric gain	HGD2	private subclonal	NA
Patient06	3p	black	terminal loss	EAC	private	before
Patient06	5p and q	black	pericentric loss or p- and q-terminal gains	BE	private	NA
Patient06	6q	gray	paracentric loss	EAC	private	before
Patient06	7p	gray	paracentric gain	BE,LGD1	shared	NA
Patient06	7q	black	paracentric retention	BE,LGD1	shared	NA	divergent outcome in cancer branch
Patient06	9q	black	para/pericentric loss	LGD2	private	NA	subclonal
Patient06	10p	black	terminal loss	BE	private subclonal	NA	sloping copy number
Patient06	12p	black	terminal loss	EAC	private subclonal	after
Patient06	14q	black	paracentric loss	EAC	private	after
Patient06	16p	black	terminal loss	LGD2,HGD2/EAC	ancestral	before (EAC)	sloping copy number in EAC
Patient06	19p	black	paracentric loss	EAC	private	before	loss of centromeric segment after WGD
Patient07	1p	black	paracentric loss	LGD2,EAC	shared	before (EAC)
Patient07	5q	black	paracentric loss	LGD1	private subclonal	NA	subclonal
Patient07	7q	black	paracentric loss	cancer branch truncal	ancestral	before (EAC)
Patient07	9q	gray	terminal loss	EAC	private	after
Patient07	12q	black	terminal loss	EAC	private	before
Patient07	17q	black	paracentric gain	LGD1,HGD1	shared	NA
Patient07	18p and q	gray	pericentric gain	BE2	private	NA
Patient07	18p	black	paracentric loss	LGD2,EAC	shared	before (EAC)
Parient08	2p and q	black	pericentric loss with partial retention	HGD1,IMEAC	shared	after
Patient08	3q	black	paracentric loss	HGD1,HGD2,IMEAC	ancestral	after	subsequent loss of centromeric segment in HGD2
Patient08	6q	gray	paracentric loss	HGD1,HGD2,IMEAC	ancestral	before
Patient08	7q	gray	terminal loss	HGD1,HGD2,IMEAC	ancestral	after
Patient08	9p	black	terminal loss	HGD1,HGD2,IMEAC	ancestral	before
Patient08	11p	gray	terminal retention	HGD1,HGD2,IMEAC	ancestral	before
Patient08	11q	black	terminal gain	HGD1,HGD2,IMEAC	ancestral	after
Patient08	21q	black	paracentric gain	HGD1,IMEAC	shared	before
Patient08	Xp and q	black	pericentric loss or p- and q-terminal gains	IMEAC	private	after
Patient09	5p	black	terminal gain	HGD2,IMEAC2	shared	before
Patient09	5q	gray	paracentric loss	HGD2,IMEAC2	shared	after
Patient09	5q	gray	paracentric loss	EAC1	private	NA
Patient09	6q	black	paracentric gain	IMEAC2	private subclonal	after
Patient09	8q	gray	terminal gain	EAC1	private	NA
Patient09	15q	black	terminal retention	EAC1	private subclonal	NA
Patient09	19p	gray	terminal loss	EAC1	private	NA
Patient09	21q	black	terminal retention	IMEAC2	private subclonal	NA
Patient10	1p	black	paracentric gain	HGD	private	after
Patient10	1q	black	para/pericentric gain	HGD	private	after
Patient10	5p	black	terminal retention	HGD,IMEAC	shared	before
Patient10	7p	black	terminal gain	HGD,IMEAC	shared	before
Patient10	7q	gray	terminal gain	IMEAC	private	after
Patient10	9p	gray	terminal loss	IMEAC	private	after
Patient10	9p	black	paracentric loss	HGD/IMEAC	shared	after
Patient10	12q	black	terminal loss	HGD	private subclonal	after
Patient10	14q	black	terminal retention	HGD,IMEAC	shared	after
Patient10	15q	black	paracentric loss	HGD,IMEAC	shared	after	subsequent loss of centromeric segment in HGD
Patient10	18p	black	terminal gain	HGD,IMEAC	shared	before
Patient10	19p	black	terminal loss	HGD	private	after
Patient10	20p	black	terminal loss	HGD,IMEAC	shared	after
Patient10	21q	black	terminal gain	HGD,IMEAC	shared	after
Patient11	2p	black	terminal loss	HGD,IMEAC	shared	NA
Patient11	3q	black	paracentric loss	IMEAC	private	NA
Patient11	3q	black	terminal gain	HGD	private subclonal	NA	sloping copy number
Patient11	5q	black	paracentric loss	IMEAC	private subclonal	NA
Patient11	6p	black	terminal gain	HGD	private	NA
Patient11	6p	black	paracentric gain	IMEAC	private	NA
Patient11	6q	gray	terminal gain	HGD	private	NA
Patient11	8p	black	paracentric loss	HGD	private	NA
Patient11	8q	black	paracentric gain	HGD	private	NA
Patient11	8q	black	terminal gain	IMEAC	private	NA
Patient11	9q	black	terminal retention	HGD,IMEAC	shared	NA
Patient11	11q	gray	terminal loss	HGD	private subclonal	NA
Patient11	13q	black	paracentric loss	IMEAC	private	NA
Patient11	19p	black	terminal loss	IMEAC	private	NA
Patient11	20p	gray	terminal loss	IMEAC	private	NA
Patient11	20q	black	terminal gain	HGD	private	NA
Patient12	1p	black	terminal gain	HGD	private	after
Patient12	2p	black	terminal loss	HGD,IMEAC2	shared	after
Patient12	3p	black	terminal loss/UPD	IMEAC1	private subclonal	after
Patient12	3q	black	terminal loss	HGD	private subclonal	after
Patient12	4q	black	terminal loss	IMEAC1	private	after
Patient12	8p	black	terminal loss	IMEAC1	private subclonal	after
Patient12	9p	black	para/pericentric loss	HGD	private	after
Patient12	10q	black	terminal loss	HGD	private	after
Patient12	12q	black	paracentric loss	HGD	private	after
Patient12	13q	black	terminal gain	HGD	private	after
Patient12	15q	black	paracentric loss	HGD,IMEAC1,IMEAC2	shared	after
Patient12	16p	black	terminal loss	HGD,IMEAC1,IMEAC2	shared	before
Patient12	21q	black	paracentric loss	HGD	private	before
Patient13	9p	black	para/pericentric loss	HGD,HGD/IM,IMEAC	shared	after
Patient13	11p	black	terminal loss	IMEAC	private subclonal	after
Patient14	2q	black	terminal gain	IMEAC	private	NA
Patient14	6p	gray	terminal loss	IMEAC	private	NA
Patient14	6q	black	terminal gain	IMEAC	private	NA
Patient14	8q	black	terminal gain	IMEAC	private	NA
Patient15	1p	black	terminal gain	IMEAC2	private	NA
Patient15	1q	gray	paracentric loss	IMEAC2	private	NA
Patient15	3p	black	terminal gain	IMEAC2	private	NA
Patient15	3p	black	terminal loss	EAC1	private	NA
Patient15	3q	black/gray	paracentric loss	IMEAC2	private	NA	after 3q gain
Patient15	9p	black	paracentric loss	IMEAC2,EAC1	shared	NA
Patient15	10p	gray	terminal gain	EAC1	private	NA	additional duplication on centromeric side
Patient15	10q	black	terminal retention	EAC1	private	NA	additional duplication
Patient15	12p	black	paracentric loss	EAC1	private subclonal	NA	after whole-chromosome duplication
Patient15	14q	gray	terminal loss	IMEAC2	private	NA
Patient15	16q	black	terminal gain	all	ancestral	NA
Patient15	20p	gray	terminal loss with partial retention	EAC1	private	NA

## Sheet: Compound SCNAs
Patient_ID	Altered region	Haplotype	Inferred evolutionary history of SCNA	Affected Sample	Phylogenetic pattern	Relative timing to WGD	Additional remark
Patient01	1p	black	terminal loss > BFB amplification	IMEAC2,IMEAC3	shared	before	Divergent outcome in EAC1
Patient01	3p	black	paracentric loss > terminal gain at centromeric break end	IMEAC2,IMEAC3	shared	before	Single-copy loss of centromeric segment in IMEAC3 after WGD
Patient01	4p and q	black	pericentric retention > terminal gain at 4q break end	IMEAC2,IMEAC3	shared	after	Break end at the 4q terminus joins telomeric break end on 5p
Patient01	15q	black	terminal gain > terminal gain	IMEAC2,IMEAC3	shared	before	terminal break end in IMEAC2/3 joins 5p break end
Patient01	18p	black	BFB amplification (terminal) > paracentric loss	EAC1	private	before
Patient01	18q	gray	terminal loss > BFB amplification with interstitial loss	EAC1	private	before
Patient02	1q	black	terminal loss > paracentric loss > 2X duplications at centromeric break end	cancer branch truncal	ancestral	NA	Telomeric break end joins 16p terminal break end
Patient02	16p	black	terminal loss > terminal gain	cancer branch truncal	ancestral	NA	Break end joins telomeric break end on 1q
Patient03	4q	gray	terminal loss > terminal gain	HGD1/HGD2,IMEAC	ancestral	before WGD	HGD1 contains subclone with the same copy-number pattern but different centromeric breakpoint
Patient03	6q	black	terminal loss > terminal gain	HGD2,IMEAC	shared	before 1st WGD	Additional complex alterations on 6q may be secondary events.
Patient03	10q	black	terminal loss > terminal gain > pericentric loss	IMEAC	private	after 2nd WGD
Patient03	11p	black	terminal loss > terminal gain	IMEAC	private	after 2nd WGD	Break end joins telomeric break end in 15q
Patient03	11q	gray	terminal loss > terminal gain	HGD2,IMEAC	shared	between 1st and 2nd WGD
Patient03	20p	black	terminal gain > terminal gain	HGD2,IMEAC	shared	between 1st and 2nd WGD
Patient03	Xp	black	paracentric loss > terminal gain at telomeric break end	HGD2,IMEAC	shared	after 2nd WGD
Patient04	2p	black	paracentric loss > terminal gain at centromeric break end	IMEAC	private	before
Patient04	2q	black	terminal loss > terminal gain	HGD, IMEAC	shared	before
Patient04	2q	black	terminal loss > terminal gain	IMEAC	private	after
Patient04	7p	black	terminal loss > terminal gain	IMEAC	private	before
Patient04	7q	black	terminal loss > BFB amplification	IMEAC	complementary	before
Patient04	8q	gray	paracentric loss > terminal gain at telomeric break end	IMEAC	private	before
Patient04	16p	black	terminal loss > terminal gain > paracentric loss	IMEAC	private	after
Patient04	17q	black	terminal loss > terminal gain	IMEAC	complementary	before
Patient05	1p	black	terminal loss > terminal gain	EAC	private	NA
Patient05	4q	black	paracentric loss > terminal gain at centromeric break end	HGD	private	NA	Centromeric break end joins 11q break end
Patient05	18p	black	paracentric loss > reciprocal gain/loss at p-terminus	HGD/EAC	complementary	NA
Patient06	2q	black	paracentric loss > terminal gain at centromeric break end	LGD2,HGD2,EAC	ancestral	before (EAC)
Patient06	6p	black	terminal loss > terminal gain	LGD2/HGD2	branching	NA
Patient06	7p	black	paracentric loss > terminal gain at centromeric break end	BE,LGD1	shared	NA
Patient06	8q	gray	paracentric loss > terminal gain at telomeric break end	EAC	private	before
Patient06	9q	black	terminal gain > paracentric loss	EAC	private	before
Patient06	10q	gray	paracentric loss > duplications at centromeric break end	HGD1	private	NA
Patient06	12q	black	terminal loss > terminal gain	BE,LGD1	shared	NA
Patient06	15q	black	paracentric loss > terminal gain at telomeric break end	EAC	branching	before
Patient06	15q	black	paracentric loss > BFB amp	LGD2	branching	before
Patient06	15q	gray	paracentric loss > terminal gain at telomeric break end	EAC	private	before
Patient06	18q	black	terminal loss > terminal gain	LGD2/HGD2	branching	NA
Patient07	18p and q	black	paracentric gain > terminal duplication near q-arm break end	LGD1,HGD1	shared	NA
Patient08	Xq	black	terminal loss > terminal gain	HGD1,HGD2,IMEAC	ancestral	before
Patient09	4p	black	terminal loss > terminal gain	EAC1	private	NA
Patient09	7q	gray	terminal loss > terminal gain	IMEAC2	private	after
Patient10	3p	black	terminal loss > terminal gain	IMEAC	private	after
Patient10	7q	black	terminal loss > terminal gain	IMEAC	private	after
Patient10	10p	black	terminal loss > terminal gain	HGD,IMEAC	shared	after
Patient10	17p	gray	terminal gain > terminal gain	HGD,IMEAC	shared	after
Patient10	18q	black	terminal loss > terminal gain	HGD,IMEAC	shared	before
Patient10	20p and q	black	terminal loss > duplication > pericentric loss	IMEAC	private	after
Patient11	4q	black	terminal loss > terminal gain	HGD	private	NA
Patient11	6q	black	terminal loss > terminal gain	IMEAC	private	NA
Patient12	5p	black	paracentric loss > terminal gain at centromeric break end	HGD,IMEAC1,IMEAC2	ancestral	before
Patient12	6p	black	terminal loss > terminal gain	HGD,IMEAC1,IMEAC2	ancestral	after
Patient12	10p	black	paracentric loss > BFB amp	HGD,IMEAC1,IMEAC2	ancestral	after
Patient12	17q	black	paracentric loss > BFB amp	HGD,IMEAC1,IMEAC2	ancestral	before
Patient13	17p and q	black	terminal loss > BFB amplification	HGD,HGD/IM, IMEAC	ancestral	after
Patient14	13q	black	terminal loss > BFB amplification	IMEAC	private	NA	after 13q duplication
Patient14	18q	black	terminal loss > BFB amplification	IMEAC	private	NA	after 18 duplication
Patient15	2q	black	paracentric gain > BFB amplification	BE,HGD2,IMEAC2	ancestral	NA
Patient15	11p	black	terminal loss > terminal gain	EAC1,HGD2	shared	NA
Patient15	21q	black	terminal gain > paracentric loss	EAC1	private	NA
